# Supplementary material for: Dynamic interplay between target search and recognition for a Type I CRISPR-Cas system
Source: Nat Commun. 2023 Jun 20;14:3654. doi: 10.1038/s41467-023-38790-1 (PMC10281945; doi:10.1038/s41467-023-38790-1)
Supplement: Supplementary file 4 — Source Data [file 41467_2023_38790_MOESM4_ESM.xlsx]

## Sheet: Fig 2b
Before R-loop formation (green)						Before R-loop formation (green)
Histogram			MLE			Histogram			MLE
Dwell time before R-loop formation (s)	Probability densitiy		Time (s)	Probability Density		Dwell time after R-loop collapse (s)	Probability densitiy		Time (s)	Probability Density
-0.575	0		-1	7.36857e-13		-0.875	0.12195		-1	2.98807e-12
-0.525	0.34682		-0.998	8.22134e-13		-0.825	0		-0.998	3.32476e-12
-0.475	0.23121		-0.996	9.17087e-13		-0.775	0		-0.996	3.69861e-12
-0.425	0		-0.99399	1.02279e-12		-0.725	0		-0.99399	4.11362e-12
-0.375	0		-0.99199	1.14044e-12		-0.675	0		-0.99199	4.57424e-12
-0.325	0.23121		-0.98999	1.27134e-12		-0.625	0.12195		-0.98999	5.08537e-12
-0.275	0.46243		-0.98799	1.41698e-12		-0.575	0		-0.98799	5.65241e-12
-0.225	0.34682		-0.98599	1.57897e-12		-0.525	0.12195		-0.98599	6.28136e-12
-0.175	0.69364		-0.98398	1.7591e-12		-0.475	0.12195		-0.98398	6.97882e-12
-0.125	1.15607		-0.98198	1.95937e-12		-0.425	0.60976		-0.98198	7.75208e-12
-0.075	2.08092		-0.97998	2.18198e-12		-0.375	0.2439		-0.97998	8.60921e-12
-0.025	1.96532		-0.97798	2.42937e-12		-0.325	0.4878		-0.97798	9.55909e-12
0.025	3.00578		-0.97598	2.70424e-12		-0.275	0.2439		-0.97598	1.06115e-11
0.075	1.7341		-0.97397	3.00956e-12		-0.225	0.12195		-0.97397	1.17774e-11
0.125	2.42775		-0.97197	3.34866e-12		-0.175	0.60976		-0.97197	1.30685e-11
0.175	1.7341		-0.96997	3.72518e-12		-0.125	1.82927		-0.96997	1.44982e-11
0.225	1.04046		-0.96797	4.14316e-12		-0.075	1.46341		-0.96797	1.60808e-11
0.275	0.69364		-0.96597	4.60706e-12		-0.025	2.80488		-0.96597	1.78325e-11
0.325	0.23121		-0.96396	5.12183e-12		0.025	2.43902		-0.96396	1.97708e-11
0.375	0.46243		-0.96196	5.69291e-12		0.075	2.80488		-0.96196	2.19151e-11
0.425	0.23121		-0.95996	6.32633e-12		0.125	1.09756		-0.95996	2.4287e-11
0.475	0.23121		-0.95796	7.02875e-12		0.175	1.46341		-0.95796	2.69098e-11
0.525	0.11561		-0.95596	7.8075e-12		0.225	0.73171		-0.95596	2.98096e-11
0.575	0		-0.95395	8.67072e-12		0.275	0.85366		-0.95395	3.30149e-11
0.625	0.11561		-0.95195	9.62733e-12		0.325	0.73171		-0.95195	3.65572e-11
0.675	0.11561		-0.94995	1.06872e-11		0.375	0.36585		-0.94995	4.04709e-11
0.725	0.11561		-0.94795	1.18613e-11		0.425	0		-0.94795	4.47943e-11
0.775	0.11561		-0.94595	1.31616e-11		0.475	0		-0.94595	4.9569e-11
0.825	0		-0.94394	1.46014e-11		0.525	0.36585		-0.94394	5.48411e-11
			-0.94194	1.61952e-11		0.575	0		-0.94194	6.06612e-11
			-0.93994	1.79593e-11		0.625	0		-0.93994	6.70848e-11
			-0.93794	1.99113e-11		0.675	0		-0.93794	7.4173e-11
			-0.93594	2.20707e-11		0.725	0		-0.93594	8.19928e-11
			-0.93393	2.44593e-11		0.775	0.12195		-0.93393	9.06179e-11
			-0.93193	2.71006e-11		0.825	0		-0.93193	1.00129e-10
			-0.92993	3.00208e-11		0.875	0		-0.92993	1.10616e-10
			-0.92793	3.32486e-11		0.925	0.12195		-0.92793	1.22174e-10
			-0.92593	3.68158e-11					-0.92593	1.34913e-10
			-0.92392	4.0757e-11					-0.92392	1.48947e-10
			-0.92192	4.51107e-11					-0.92192	1.64408e-10
			-0.91992	4.99189e-11					-0.91992	1.81435e-10
			-0.91792	5.5228e-11					-0.91792	2.00182e-10
			-0.91592	6.10888e-11					-0.91592	2.20821e-10
			-0.91391	6.75573e-11					-0.91391	2.43536e-10
			-0.91191	7.46951e-11					-0.91191	2.68532e-10
			-0.90991	8.25695e-11					-0.90991	2.9603e-10
			-0.90791	9.12548e-11					-0.90791	3.26276e-10
			-0.90591	1.00832e-10					-0.90591	3.59535e-10
			-0.9039	1.11392e-10					-0.9039	3.96102e-10
			-0.9019	1.23031e-10					-0.9019	4.36296e-10
			-0.8999	1.35858e-10					-0.8999	4.80468e-10
			-0.8979	1.49991e-10					-0.8979	5.29e-10
			-0.8959	1.65558e-10					-0.8959	5.82312e-10
			-0.89389	1.82703e-10					-0.89389	6.40861e-10
			-0.89189	2.01581e-10					-0.89189	7.05149e-10
			-0.88989	2.22363e-10					-0.88989	7.75722e-10
			-0.88789	2.45236e-10					-0.88789	8.53179e-10
			-0.88589	2.70404e-10					-0.88589	9.38172e-10
			-0.88388	2.98092e-10					-0.88388	1.03142e-09
			-0.88188	3.28547e-10					-0.88188	1.13369e-09
			-0.87988	3.62037e-10					-0.87988	1.24584e-09
			-0.87788	3.98856e-10					-0.87788	1.36879e-09
			-0.87588	4.39327e-10					-0.87588	1.50357e-09
			-0.87387	4.83803e-10					-0.87387	1.65127e-09
			-0.87187	5.32669e-10					-0.87187	1.81309e-09
			-0.86987	5.86347e-10					-0.86987	1.99036e-09
			-0.86787	6.45299e-10					-0.86787	2.18449e-09
			-0.86587	7.10028e-10					-0.86587	2.39706e-09
			-0.86386	7.81086e-10					-0.86386	2.62976e-09
			-0.86186	8.59074e-10					-0.86186	2.88444e-09
			-0.85986	9.44649e-10					-0.85986	3.16312e-09
			-0.85786	1.03853e-09					-0.85786	3.468e-09
			-0.85586	1.1415e-09					-0.85586	3.80145e-09
			-0.85385	1.25442e-09					-0.85385	4.1661e-09
			-0.85185	1.37822e-09					-0.85185	4.56476e-09
			-0.84985	1.51391e-09					-0.84985	5.00053e-09
			-0.84785	1.66262e-09					-0.84785	5.47673e-09
			-0.84585	1.82554e-09					-0.84585	5.99703e-09
			-0.84384	2.00401e-09					-0.84384	6.56537e-09
			-0.84184	2.19947e-09					-0.84184	7.18606e-09
			-0.83984	2.41348e-09					-0.83984	7.86378e-09
			-0.83784	2.64776e-09					-0.83784	8.60361e-09
			-0.83584	2.90417e-09					-0.83584	9.41106e-09
			-0.83383	3.18474e-09					-0.83383	1.02921e-08
			-0.83183	3.49168e-09					-0.83183	1.12533e-08
			-0.82983	3.82739e-09					-0.82983	1.23017e-08
			-0.82783	4.1945e-09					-0.82783	1.34449e-08
			-0.82583	4.59586e-09					-0.82583	1.46912e-08
			-0.82382	5.03456e-09					-0.82382	1.60497e-08
			-0.82182	5.51398e-09					-0.82182	1.75302e-08
			-0.81982	6.03778e-09					-0.81982	1.91431e-08
			-0.81782	6.60995e-09					-0.81782	2.09001e-08
			-0.81582	7.23482e-09					-0.81582	2.28136e-08
			-0.81381	7.91709e-09					-0.81381	2.4897e-08
			-0.81181	8.66189e-09					-0.81181	2.7165e-08
			-0.80981	9.47476e-09					-0.80981	2.96333e-08
			-0.80781	1.03617e-08					-0.80781	3.23192e-08
			-0.80581	1.13293e-08					-0.80581	3.5241e-08
			-0.8038	1.23847e-08					-0.8038	3.8419e-08
			-0.8018	1.35356e-08					-0.8018	4.18747e-08
			-0.7998	1.47902e-08					-0.7998	4.56317e-08
			-0.7978	1.61578e-08					-0.7978	4.97153e-08
			-0.7958	1.76481e-08					-0.7958	5.41529e-08
			-0.79379	1.92719e-08					-0.79379	5.89743e-08
			-0.79179	2.10406e-08					-0.79179	6.42115e-08
			-0.78979	2.29668e-08					-0.78979	6.9899e-08
			-0.78779	2.5064e-08					-0.78779	7.60744e-08
			-0.78579	2.7347e-08					-0.78579	8.27779e-08
			-0.78378	2.98318e-08					-0.78378	9.00533e-08
			-0.78178	3.25354e-08					-0.78178	9.79475e-08
			-0.77978	3.54766e-08					-0.77978	1.06511e-07
			-0.77778	3.86756e-08					-0.77778	1.158e-07
			-0.77578	4.21541e-08					-0.77578	1.25871e-07
			-0.77377	4.59359e-08					-0.77377	1.36791e-07
			-0.77177	5.00465e-08					-0.77177	1.48626e-07
			-0.76977	5.45134e-08					-0.76977	1.61451e-07
			-0.76777	5.93665e-08					-0.76777	1.75346e-07
			-0.76577	6.46381e-08					-0.76577	1.90397e-07
			-0.76376	7.03631e-08					-0.76376	2.06697e-07
			-0.76176	7.6579e-08					-0.76176	2.24345e-07
			-0.75976	8.33265e-08					-0.75976	2.43448e-07
			-0.75776	9.06496e-08					-0.75776	2.64123e-07
			-0.75576	9.85955e-08					-0.75576	2.86494e-07
			-0.75375	1.07215e-07					-0.75375	3.10694e-07
			-0.75175	1.16564e-07					-0.75175	3.36868e-07
			-0.74975	1.26702e-07					-0.74975	3.6517e-07
			-0.74775	1.37692e-07					-0.74775	3.95767e-07
			-0.74575	1.49605e-07					-0.74575	4.28837e-07
			-0.74374	1.62514e-07					-0.74374	4.64574e-07
			-0.74174	1.76499e-07					-0.74174	5.03183e-07
			-0.73974	1.91648e-07					-0.73974	5.44886e-07
			-0.73774	2.08053e-07					-0.73774	5.89922e-07
			-0.73574	2.25816e-07					-0.73574	6.38547e-07
			-0.73373	2.45043e-07					-0.73373	6.91034e-07
			-0.73173	2.65852e-07					-0.73173	7.47679e-07
			-0.72973	2.88368e-07					-0.72973	8.08798e-07
			-0.72773	3.12724e-07					-0.72773	8.7473e-07
			-0.72573	3.39067e-07					-0.72573	9.45838e-07
			-0.72372	3.67552e-07					-0.72372	1.02251e-06
			-0.72172	3.98346e-07					-0.72172	1.10517e-06
			-0.71972	4.31629e-07					-0.71972	1.19426e-06
			-0.71772	4.67595e-07					-0.71772	1.29026e-06
			-0.71572	5.06453e-07					-0.71572	1.39369e-06
			-0.71371	5.48424e-07					-0.71371	1.50509e-06
			-0.71171	5.93748e-07					-0.71171	1.62505e-06
			-0.70971	6.42684e-07					-0.70971	1.75421e-06
			-0.70771	6.95508e-07					-0.70771	1.89324e-06
			-0.70571	7.52515e-07					-0.70571	2.04286e-06
			-0.7037	8.14024e-07					-0.7037	2.20384e-06
			-0.7017	8.80376e-07					-0.7017	2.37701e-06
			-0.6997	9.51937e-07					-0.6997	2.56325e-06
			-0.6977	1.0291e-06					-0.6977	2.76351e-06
			-0.6957	1.11228e-06					-0.6957	2.97878e-06
			-0.69369	1.20194e-06					-0.69369	3.21015e-06
			-0.69169	1.29855e-06					-0.69169	3.45877e-06
			-0.68969	1.40263e-06					-0.68969	3.72587e-06
			-0.68769	1.51474e-06					-0.68769	4.01275e-06
			-0.68569	1.63546e-06					-0.68569	4.32082e-06
			-0.68368	1.76544e-06					-0.68368	4.65156e-06
			-0.68168	1.90535e-06					-0.68168	5.00657e-06
			-0.67968	2.05591e-06					-0.67968	5.38755e-06
			-0.67768	2.21791e-06					-0.67768	5.79631e-06
			-0.67568	2.39217e-06					-0.67568	6.23478e-06
			-0.67367	2.57958e-06					-0.67367	6.70501e-06
			-0.67167	2.78109e-06					-0.67167	7.2092e-06
			-0.66967	2.99771e-06					-0.66967	7.74968e-06
			-0.66767	3.23054e-06					-0.66767	8.32894e-06
			-0.66567	3.48071e-06					-0.66567	8.94963e-06
			-0.66366	3.74948e-06					-0.66366	9.61456e-06
			-0.66166	4.03815e-06					-0.66166	1.03267e-05
			-0.65966	4.34814e-06					-0.65966	1.10893e-05
			-0.65766	4.68095e-06					-0.65766	1.19058e-05
			-0.65566	5.03817e-06					-0.65566	1.27796e-05
			-0.65365	5.42152e-06					-0.65365	1.37148e-05
			-0.65165	5.83282e-06					-0.65165	1.47153e-05
			-0.64965	6.27401e-06					-0.64965	1.57855e-05
			-0.64765	6.74715e-06					-0.64765	1.693e-05
			-0.64565	7.25447e-06					-0.64565	1.81536e-05
			-0.64364	7.79829e-06					-0.64364	1.94617e-05
			-0.64164	8.38113e-06					-0.64164	2.08596e-05
			-0.63964	9.00565e-06					-0.63964	2.23533e-05
			-0.63764	9.67468e-06					-0.63764	2.39489e-05
			-0.63564	1.03912e-05					-0.63564	2.56531e-05
			-0.63363	1.11585e-05					-0.63363	2.74728e-05
			-0.63163	1.198e-05					-0.63163	2.94155e-05
			-0.62963	1.28592e-05					-0.62963	3.14889e-05
			-0.62763	1.38001e-05					-0.62763	3.37015e-05
			-0.62563	1.48067e-05					-0.62563	3.6062e-05
			-0.62362	1.58835e-05					-0.62362	3.85798e-05
			-0.62162	1.70349e-05					-0.62162	4.12647e-05
			-0.61962	1.82661e-05					-0.61962	4.41273e-05
			-0.61762	1.95821e-05					-0.61762	4.71787e-05
			-0.61562	2.09885e-05					-0.61562	5.04305e-05
			-0.61361	2.24913e-05					-0.61361	5.38952e-05
			-0.61161	2.40966e-05					-0.61161	5.75859e-05
			-0.60961	2.58111e-05					-0.60961	6.15165e-05
			-0.60761	2.76419e-05					-0.60761	6.57018e-05
			-0.60561	2.95963e-05					-0.60561	7.01571e-05
			-0.6036	3.16822e-05					-0.6036	7.48989e-05
			-0.6016	3.39082e-05					-0.6016	7.99446e-05
			-0.5996	3.62829e-05					-0.5996	8.53124e-05
			-0.5976	3.88158e-05					-0.5976	9.10216e-05
			-0.5956	4.15169e-05					-0.5956	9.70926e-05
			-0.59359	4.43967e-05					-0.59359	0.000103547
			-0.59159	4.74664e-05					-0.59159	0.000110408
			-0.58959	5.07377e-05					-0.58959	0.000117698
			-0.58759	5.42231e-05					-0.58759	0.000125444
			-0.58559	5.79359e-05					-0.58559	0.000133671
			-0.58358	6.189e-05					-0.58358	0.000142409
			-0.58158	6.61001e-05					-0.58158	0.000151686
			-0.57958	7.0582e-05					-0.57958	0.000161534
			-0.57758	7.5352e-05					-0.57758	0.000171985
			-0.57558	8.04276e-05					-0.57558	0.000183075
			-0.57357	8.58273e-05					-0.57357	0.000194839
			-0.57157	9.15703e-05					-0.57157	0.000207316
			-0.56957	9.76773e-05					-0.56957	0.000220546
			-0.56757	0.00010417					-0.56757	0.000234571
			-0.56557	0.000111071					-0.56557	0.000249436
			-0.56356	0.000118404					-0.56356	0.000265188
			-0.56156	0.000126195					-0.56156	0.000281877
			-0.55956	0.000134471					-0.55956	0.000299553
			-0.55756	0.00014326					-0.55756	0.000318271
			-0.55556	0.000152592					-0.55556	0.000338089
			-0.55355	0.000162497					-0.55355	0.000359066
			-0.55155	0.00017301					-0.55155	0.000381265
			-0.54955	0.000184164					-0.54955	0.000404753
			-0.54755	0.000195997					-0.54755	0.000429599
			-0.54555	0.000208546					-0.54555	0.000455874
			-0.54354	0.000221853					-0.54354	0.000483656
			-0.54154	0.00023596					-0.54154	0.000513025
			-0.53954	0.000250911					-0.53954	0.000544064
			-0.53754	0.000266754					-0.53754	0.000576862
			-0.53554	0.000283539					-0.53554	0.000611509
			-0.53353	0.000301317					-0.53353	0.000648103
			-0.53153	0.000320144					-0.53153	0.000686743
			-0.52953	0.000340075					-0.52953	0.000727537
			-0.52753	0.000361173					-0.52753	0.000770594
			-0.52553	0.0003835					-0.52553	0.000816029
			-0.52352	0.000407122					-0.52352	0.000863964
			-0.52152	0.00043211					-0.52152	0.000914526
			-0.51952	0.000458535					-0.51952	0.000967845
			-0.51752	0.000486476					-0.51752	0.00102
			-0.51552	0.000516012					-0.51552	0.00108
			-0.51351	0.000547228					-0.51351	0.00115
			-0.51151	0.000580211					-0.51151	0.00121
			-0.50951	0.000615055					-0.50951	0.00128
			-0.50751	0.000651856					-0.50751	0.00135
			-0.50551	0.000690715					-0.50551	0.00143
			-0.5035	0.000731739					-0.5035	0.00151
			-0.5015	0.000775039					-0.5015	0.0016
			-0.4995	0.00082073					-0.4995	0.00169
			-0.4975	0.000868934					-0.4975	0.00178
			-0.4955	0.000919779					-0.4955	0.00188
			-0.49349	0.000973397					-0.49349	0.00198
			-0.49149	0.00103					-0.49149	0.00209
			-0.48949	0.00109					-0.48949	0.00221
			-0.48749	0.00115					-0.48749	0.00233
			-0.48549	0.00122					-0.48549	0.00246
			-0.48348	0.00129					-0.48348	0.00259
			-0.48148	0.00136					-0.48148	0.00273
			-0.47948	0.00144					-0.47948	0.00288
			-0.47748	0.00152					-0.47748	0.00303
			-0.47547	0.00161					-0.47547	0.00319
			-0.47347	0.0017					-0.47347	0.00337
			-0.47147	0.00179					-0.47147	0.00354
			-0.46947	0.00189					-0.46947	0.00373
			-0.46747	0.002					-0.46747	0.00393
			-0.46547	0.00211					-0.46547	0.00413
			-0.46346	0.00222					-0.46346	0.00435
			-0.46146	0.00234					-0.46146	0.00457
			-0.45946	0.00247					-0.45946	0.00481
			-0.45746	0.00261					-0.45746	0.00506
			-0.45546	0.00275					-0.45546	0.00532
			-0.45345	0.00289					-0.45345	0.00559
			-0.45145	0.00305					-0.45145	0.00588
			-0.44945	0.00321					-0.44945	0.00617
			-0.44745	0.00338					-0.44745	0.00648
			-0.44544	0.00356					-0.44544	0.00681
			-0.44344	0.00375					-0.44344	0.00715
			-0.44144	0.00395					-0.44144	0.00751
			-0.43944	0.00416					-0.43944	0.00788
			-0.43744	0.00437					-0.43744	0.00827
			-0.43544	0.0046					-0.43544	0.00867
			-0.43343	0.00484					-0.43343	0.0091
			-0.43143	0.00509					-0.43143	0.00954
			-0.42943	0.00535					-0.42943	0.01
			-0.42743	0.00562					-0.42743	0.01049
			-0.42543	0.00591					-0.42543	0.01099
			-0.42342	0.00621					-0.42342	0.01152
			-0.42142	0.00652					-0.42142	0.01207
			-0.41942	0.00685					-0.41942	0.01264
			-0.41742	0.00719					-0.41742	0.01324
			-0.41541	0.00755					-0.41541	0.01386
			-0.41341	0.00792					-0.41341	0.01451
			-0.41141	0.00831					-0.41141	0.01518
			-0.40941	0.00872					-0.40941	0.01588
			-0.40741	0.00915					-0.40741	0.01662
			-0.40541	0.00959					-0.40541	0.01738
			-0.4034	0.01006					-0.4034	0.01817
			-0.4014	0.01054					-0.4014	0.019
			-0.3994	0.01105					-0.3994	0.01986
			-0.3974	0.01158					-0.3974	0.02076
			-0.3954	0.01213					-0.3954	0.02169
			-0.39339	0.01271					-0.39339	0.02265
			-0.39139	0.01331					-0.39139	0.02366
			-0.38939	0.01393					-0.38939	0.02471
			-0.38739	0.01458					-0.38739	0.02579
			-0.38538	0.01526					-0.38538	0.02692
			-0.38338	0.01597					-0.38338	0.02809
			-0.38138	0.0167					-0.38138	0.02931
			-0.37938	0.01747					-0.37938	0.03058
			-0.37738	0.01827					-0.37738	0.03189
			-0.37538	0.0191					-0.37538	0.03325
			-0.37337	0.01996					-0.37337	0.03466
			-0.37137	0.02086					-0.37137	0.03613
			-0.36937	0.0218					-0.36937	0.03765
			-0.36737	0.02277					-0.36737	0.03922
			-0.36537	0.02378					-0.36537	0.04086
			-0.36336	0.02483					-0.36336	0.04255
			-0.36136	0.02593					-0.36136	0.0443
			-0.35936	0.02706					-0.35936	0.04612
			-0.35736	0.02824					-0.35736	0.048
			-0.35535	0.02946					-0.35535	0.04995
			-0.35335	0.03073					-0.35335	0.05196
			-0.35135	0.03205					-0.35135	0.05405
			-0.34935	0.03342					-0.34935	0.0562
			-0.34735	0.03484					-0.34735	0.05844
			-0.34535	0.03631					-0.34535	0.06075
			-0.34334	0.03784					-0.34334	0.06313
			-0.34134	0.03942					-0.34134	0.0656
			-0.33934	0.04106					-0.33934	0.06815
			-0.33734	0.04276					-0.33734	0.07078
			-0.33533	0.04452					-0.33533	0.07351
			-0.33333	0.04635					-0.33333	0.07632
			-0.33133	0.04824					-0.33133	0.07922
			-0.32933	0.05019					-0.32933	0.08221
			-0.32733	0.05222					-0.32733	0.0853
			-0.32532	0.05432					-0.32532	0.08849
			-0.32332	0.05648					-0.32332	0.09178
			-0.32132	0.05873					-0.32132	0.09518
			-0.31932	0.06105					-0.31932	0.09867
			-0.31732	0.06344					-0.31732	0.10228
			-0.31532	0.06592					-0.31532	0.106
			-0.31331	0.06848					-0.31331	0.10983
			-0.31131	0.07113					-0.31131	0.11377
			-0.30931	0.07386					-0.30931	0.11783
			-0.30731	0.07669					-0.30731	0.12201
			-0.3053	0.0796					-0.3053	0.12632
			-0.3033	0.08261					-0.3033	0.13075
			-0.3013	0.08572					-0.3013	0.13531
			-0.2993	0.08892					-0.2993	0.13999
			-0.2973	0.09223					-0.2973	0.14481
			-0.29529	0.09563					-0.29529	0.14977
			-0.29329	0.09915					-0.29329	0.15487
			-0.29129	0.10277					-0.29129	0.1601
			-0.28929	0.1065					-0.28929	0.16548
			-0.28729	0.11035					-0.28729	0.17101
			-0.28529	0.11431					-0.28529	0.17668
			-0.28328	0.11839					-0.28328	0.18251
			-0.28128	0.12259					-0.28128	0.18849
			-0.27928	0.12691					-0.27928	0.19463
			-0.27728	0.13136					-0.27728	0.20092
			-0.27527	0.13594					-0.27527	0.20738
			-0.27327	0.14065					-0.27327	0.214
			-0.27127	0.14549					-0.27127	0.22079
			-0.26927	0.15047					-0.26927	0.22775
			-0.26727	0.15559					-0.26727	0.23488
			-0.26526	0.16085					-0.26526	0.24218
			-0.26326	0.16625					-0.26326	0.24966
			-0.26126	0.1718					-0.26126	0.25732
			-0.25926	0.1775					-0.25926	0.26516
			-0.25726	0.18335					-0.25726	0.27319
			-0.25526	0.18935					-0.25526	0.2814
			-0.25325	0.19551					-0.25325	0.2898
			-0.25125	0.20184					-0.25125	0.29839
			-0.24925	0.20832					-0.24925	0.30717
			-0.24725	0.21497					-0.24725	0.31615
			-0.24524	0.22179					-0.24524	0.32533
			-0.24324	0.22877					-0.24324	0.3347
			-0.24124	0.23593					-0.24124	0.34428
			-0.23924	0.24327					-0.23924	0.35406
			-0.23724	0.25078					-0.23724	0.36404
			-0.23524	0.25847					-0.23524	0.37423
			-0.23323	0.26634					-0.23323	0.38463
			-0.23123	0.2744					-0.23123	0.39523
			-0.22923	0.28264					-0.22923	0.40605
			-0.22723	0.29107					-0.22723	0.41708
			-0.22523	0.2997					-0.22523	0.42833
			-0.22322	0.30852					-0.22322	0.43979
			-0.22122	0.31753					-0.22122	0.45146
			-0.21922	0.32674					-0.21922	0.46336
			-0.21722	0.33615					-0.21722	0.47547
			-0.21521	0.34577					-0.21521	0.4878
			-0.21321	0.35558					-0.21321	0.50035
			-0.21121	0.3656					-0.21121	0.51312
			-0.20921	0.37583					-0.20921	0.52611
			-0.20721	0.38627					-0.20721	0.53932
			-0.20521	0.39692					-0.20521	0.55276
			-0.2032	0.40777					-0.2032	0.56641
			-0.2012	0.41885					-0.2012	0.58029
			-0.1992	0.43013					-0.1992	0.59439
			-0.1972	0.44163					-0.1972	0.60871
			-0.1952	0.45335					-0.1952	0.62325
			-0.19319	0.46529					-0.19319	0.63802
			-0.19119	0.47744					-0.19119	0.653
			-0.18919	0.48982					-0.18919	0.6682
			-0.18719	0.50241					-0.18719	0.68362
			-0.18518	0.51523					-0.18518	0.69925
			-0.18318	0.52827					-0.18318	0.71511
			-0.18118	0.54153					-0.18118	0.73117
			-0.17918	0.55501					-0.17918	0.74745
			-0.17718	0.56871					-0.17718	0.76394
			-0.17518	0.58264					-0.17518	0.78064
			-0.17317	0.59678					-0.17317	0.79755
			-0.17117	0.61115					-0.17117	0.81466
			-0.16917	0.62574					-0.16917	0.83198
			-0.16717	0.64055					-0.16717	0.84949
			-0.16517	0.65559					-0.16517	0.8672
			-0.16316	0.67084					-0.16316	0.88511
			-0.16116	0.68631					-0.16116	0.90321
			-0.15916	0.702					-0.15916	0.9215
			-0.15716	0.7179					-0.15716	0.93997
			-0.15515	0.73402					-0.15515	0.95862
			-0.15315	0.75035					-0.15315	0.97745
			-0.15115	0.76689					-0.15115	0.99646
			-0.14915	0.78364					-0.14915	1.01563
			-0.14715	0.8006					-0.14715	1.03497
			-0.14515	0.81777					-0.14515	1.05448
			-0.14314	0.83513					-0.14314	1.07413
			-0.14114	0.8527					-0.14114	1.09394
			-0.13914	0.87047					-0.13914	1.1139
			-0.13714	0.88843					-0.13714	1.134
			-0.13514	0.90658					-0.13514	1.15424
			-0.13313	0.92492					-0.13313	1.17461
			-0.13113	0.94344					-0.13113	1.1951
			-0.12913	0.96215					-0.12913	1.21571
			-0.12713	0.98103					-0.12713	1.23644
			-0.12512	1.00009					-0.12512	1.25727
			-0.12312	1.01932					-0.12312	1.27821
			-0.12112	1.03871					-0.12112	1.29924
			-0.11912	1.05826					-0.11912	1.32037
			-0.11712	1.07798					-0.11712	1.34157
			-0.11512	1.09784					-0.11512	1.36285
			-0.11311	1.11785					-0.11311	1.3842
			-0.11111	1.138					-0.11111	1.40561
			-0.10911	1.15828					-0.10911	1.42707
			-0.10711	1.1787					-0.10711	1.44858
			-0.10511	1.19925					-0.10511	1.47013
			-0.1031	1.21991					-0.1031	1.49171
			-0.1011	1.24069					-0.1011	1.51332
			-0.0991	1.26157					-0.0991	1.53494
			-0.0971	1.28255					-0.0971	1.55657
			-0.0951	1.30363					-0.0951	1.5782
			-0.09309	1.3248					-0.09309	1.59982
			-0.09109	1.34605					-0.09109	1.62143
			-0.08909	1.36738					-0.08909	1.64301
			-0.08709	1.38877					-0.08709	1.66456
			-0.08509	1.41022					-0.08509	1.68606
			-0.08308	1.43173					-0.08308	1.70752
			-0.08108	1.45328					-0.08108	1.72891
			-0.07908	1.47488					-0.07908	1.75024
			-0.07708	1.4965					-0.07708	1.7715
			-0.07508	1.51814					-0.07508	1.79266
			-0.07307	1.5398					-0.07307	1.81374
			-0.07107	1.56147					-0.07107	1.83471
			-0.06907	1.58314					-0.06907	1.85557
			-0.06707	1.6048					-0.06707	1.8763
			-0.06507	1.62643					-0.06507	1.89691
			-0.06306	1.64805					-0.06306	1.91738
			-0.06106	1.66963					-0.06106	1.9377
			-0.05906	1.69117					-0.05906	1.95786
			-0.05706	1.71265					-0.05706	1.97786
			-0.05506	1.73408					-0.05506	1.99769
			-0.05305	1.75543					-0.05305	2.01732
			-0.05105	1.77671					-0.05105	2.03677
			-0.04905	1.7979					-0.04905	2.05602
			-0.04705	1.819					-0.04705	2.07505
			-0.04505	1.83999					-0.04505	2.09386
			-0.04304	1.86087					-0.04304	2.11245
			-0.04104	1.88163					-0.04104	2.1308
			-0.03904	1.90225					-0.03904	2.14891
			-0.03704	1.92273					-0.03704	2.16676
			-0.03503	1.94307					-0.03503	2.18434
			-0.03303	1.96324					-0.03303	2.20166
			-0.03103	1.98325					-0.03103	2.2187
			-0.02903	2.00308					-0.02903	2.23545
			-0.02703	2.02273					-0.02703	2.25191
			-0.02502	2.04218					-0.02502	2.26807
			-0.02302	2.06143					-0.02302	2.28391
			-0.02102	2.08046					-0.02102	2.29944
			-0.01902	2.09928					-0.01902	2.31464
			-0.01702	2.11786					-0.01702	2.32951
			-0.01502	2.13621					-0.01502	2.34403
			-0.01301	2.15431					-0.01301	2.35821
			-0.01101	2.17215					-0.01101	2.37204
			-0.00901	2.18973					-0.00901	2.3855
			-0.00701	2.20704					-0.00701	2.3986
			-0.00501	2.22407					-0.00501	2.41133
			-0.003	2.2408					-0.003	2.42367
			-0.001	2.25724					-0.001	2.43563
			0.001	2.27338					0.001	2.4472
			0.003	2.2892					0.003	2.45837
			0.00501	2.30471					0.00501	2.46914
			0.00701	2.31988					0.00701	2.4795
			0.00901	2.33473					0.00901	2.48945
			0.01101	2.34922					0.01101	2.49898
			0.01301	2.36337					0.01301	2.50809
			0.01502	2.37717					0.01502	2.51678
			0.01702	2.3906					0.01702	2.52503
			0.01902	2.40366					0.01902	2.53285
			0.02102	2.41635					0.02102	2.54024
			0.02302	2.42865					0.02302	2.54718
			0.02502	2.44057					0.02502	2.55368
			0.02703	2.45209					0.02703	2.55974
			0.02903	2.46322					0.02903	2.56535
			0.03103	2.47394					0.03103	2.5705
			0.03303	2.48425					0.03303	2.5752
			0.03503	2.49415					0.03503	2.57945
			0.03704	2.50363					0.03704	2.58324
			0.03904	2.51268					0.03904	2.58657
			0.04104	2.52131					0.04104	2.58945
			0.04304	2.52951					0.04304	2.59186
			0.04505	2.53727					0.04505	2.59382
			0.04705	2.54459					0.04705	2.59531
			0.04905	2.55147					0.04905	2.59635
			0.05105	2.55791					0.05105	2.59692
			0.05305	2.5639					0.05305	2.59703
			0.05506	2.56943					0.05506	2.59669
			0.05706	2.57452					0.05706	2.59588
			0.05906	2.57915					0.05906	2.59463
			0.06106	2.58332					0.06106	2.59291
			0.06306	2.58704					0.06306	2.59074
			0.06507	2.59029					0.06507	2.58812
			0.06707	2.59309					0.06707	2.58505
			0.06907	2.59543					0.06907	2.58154
			0.07107	2.5973					0.07107	2.57758
			0.07307	2.59871					0.07307	2.57317
			0.07508	2.59966					0.07508	2.56833
			0.07708	2.60015					0.07708	2.56306
			0.07908	2.60018					0.07908	2.55735
			0.08108	2.59974					0.08108	2.55122
			0.08308	2.59885					0.08308	2.54466
			0.08509	2.5975					0.08509	2.53769
			0.08709	2.5957					0.08709	2.5303
			0.08909	2.59344					0.08909	2.5225
			0.09109	2.59072					0.09109	2.51429
			0.09309	2.58756					0.09309	2.50569
			0.0951	2.58395					0.0951	2.49669
			0.0971	2.57989					0.0971	2.4873
			0.0991	2.57539					0.0991	2.47753
			0.1011	2.57046					0.1011	2.46738
			0.1031	2.56509					0.1031	2.45685
			0.10511	2.55928					0.10511	2.44596
			0.10711	2.55305					0.10711	2.43471
			0.10911	2.54639					0.10911	2.42311
			0.11111	2.53932					0.11111	2.41116
			0.11311	2.53183					0.11311	2.39887
			0.11512	2.52392					0.11512	2.38625
			0.11712	2.51562					0.11712	2.3733
			0.11912	2.50691					0.11912	2.36003
			0.12112	2.49781					0.12112	2.34645
			0.12312	2.48832					0.12312	2.33256
			0.12512	2.47844					0.12512	2.31838
			0.12713	2.46819					0.12713	2.30391
			0.12913	2.45756					0.12913	2.28915
			0.13113	2.44657					0.13113	2.27412
			0.13313	2.43522					0.13313	2.25882
			0.13514	2.42351					0.13514	2.24326
			0.13714	2.41146					0.13714	2.22745
			0.13914	2.39907					0.13914	2.21139
			0.14114	2.38634					0.14114	2.1951
			0.14314	2.37329					0.14314	2.17858
			0.14515	2.35992					0.14515	2.16184
			0.14715	2.34624					0.14715	2.14489
			0.14915	2.33225					0.14915	2.12774
			0.15115	2.31796					0.15115	2.11039
			0.15315	2.30339					0.15315	2.09285
			0.15515	2.28853					0.15515	2.07513
			0.15716	2.2734					0.15716	2.05724
			0.15916	2.258					0.15916	2.03918
			0.16116	2.24235					0.16116	2.02098
			0.16316	2.22644					0.16316	2.00262
			0.16517	2.21029					0.16517	1.98412
			0.16717	2.1939					0.16717	1.9655
			0.16917	2.17729					0.16917	1.94675
			0.17117	2.16045					0.17117	1.92788
			0.17317	2.14341					0.17317	1.90891
			0.17518	2.12616					0.17518	1.88983
			0.17718	2.10872					0.17718	1.87067
			0.17918	2.09109					0.17918	1.85142
			0.18118	2.07328					0.18118	1.83209
			0.18318	2.0553					0.18318	1.8127
			0.18518	2.03716					0.18518	1.79324
			0.18719	2.01887					0.18719	1.77373
			0.18919	2.00043					0.18919	1.75417
			0.19119	1.98185					0.19119	1.73458
			0.19319	1.96314					0.19319	1.71495
			0.1952	1.94431					0.1952	1.6953
			0.1972	1.92536					0.1972	1.67562
			0.1992	1.90631					0.1992	1.65594
			0.2012	1.88716					0.2012	1.63625
			0.2032	1.86792					0.2032	1.61657
			0.20521	1.8486					0.20521	1.59689
			0.20721	1.8292					0.20721	1.57723
			0.20921	1.80973					0.20921	1.55759
			0.21121	1.79021					0.21121	1.53798
			0.21321	1.77063					0.21321	1.5184
			0.21521	1.751					0.21521	1.49886
			0.21722	1.73134					0.21722	1.47937
			0.21922	1.71165					0.21922	1.45993
			0.22122	1.69193					0.22122	1.44055
			0.22322	1.6722					0.22322	1.42123
			0.22523	1.65246					0.22523	1.40198
			0.22723	1.63271					0.22723	1.3828
			0.22923	1.61297					0.22923	1.3637
			0.23123	1.59324					0.23123	1.34468
			0.23323	1.57352					0.23323	1.32575
			0.23524	1.55383					0.23524	1.30692
			0.23724	1.53417					0.23724	1.28818
			0.23924	1.51454					0.23924	1.26954
			0.24124	1.49496					0.24124	1.25101
			0.24324	1.47542					0.24324	1.23259
			0.24524	1.45594					0.24524	1.21429
			0.24725	1.43651					0.24725	1.1961
			0.24925	1.41715					0.24925	1.17803
			0.25125	1.39786					0.25125	1.16009
			0.25325	1.37865					0.25325	1.14228
			0.25526	1.35951					0.25526	1.1246
			0.25726	1.34046					0.25726	1.10706
			0.25926	1.3215					0.25926	1.08966
			0.26126	1.30263					0.26126	1.07239
			0.26326	1.28386					0.26326	1.05528
			0.26526	1.2652					0.26526	1.0383
			0.26727	1.24664					0.26727	1.02148
			0.26927	1.2282					0.26927	1.00481
			0.27127	1.20987					0.27127	0.9883
			0.27327	1.19166					0.27327	0.97193
			0.27527	1.17357					0.27527	0.95573
			0.27728	1.15562					0.27728	0.93969
			0.27928	1.13779					0.27928	0.92381
			0.28128	1.12009					0.28128	0.9081
			0.28328	1.10254					0.28328	0.89255
			0.28529	1.08512					0.28529	0.87716
			0.28729	1.06784					0.28729	0.86195
			0.28929	1.05071					0.28929	0.8469
			0.29129	1.03373					0.29129	0.83202
			0.29329	1.0169					0.29329	0.81732
			0.29529	1.00023					0.29529	0.80278
			0.2973	0.98371					0.2973	0.78843
			0.2993	0.96734					0.2993	0.77424
			0.3013	0.95114					0.3013	0.76023
			0.3033	0.9351					0.3033	0.74639
			0.3053	0.91922					0.3053	0.73272
			0.30731	0.9035					0.30731	0.71923
			0.30931	0.88796					0.30931	0.70592
			0.31131	0.87258					0.31131	0.69278
			0.31331	0.85737					0.31331	0.67982
			0.31532	0.84232					0.31532	0.66703
			0.31732	0.82746					0.31732	0.65442
			0.31932	0.81276					0.31932	0.64199
			0.32132	0.79824					0.32132	0.62972
			0.32332	0.78389					0.32332	0.61764
			0.32532	0.76971					0.32532	0.60572
			0.32733	0.75571					0.32733	0.59398
			0.32933	0.74188					0.32933	0.58241
			0.33133	0.72823					0.33133	0.57101
			0.33333	0.71476					0.33333	0.55979
			0.33533	0.70147					0.33533	0.54873
			0.33734	0.68834					0.33734	0.53785
			0.33934	0.6754					0.33934	0.52713
			0.34134	0.66263					0.34134	0.51658
			0.34334	0.65004					0.34334	0.50619
			0.34535	0.63762					0.34535	0.49598
			0.34735	0.62538					0.34735	0.48592
			0.34935	0.61332					0.34935	0.47603
			0.35135	0.60142					0.35135	0.4663
			0.35335	0.58971					0.35335	0.45674
			0.35535	0.57816					0.35535	0.44733
			0.35736	0.56679					0.35736	0.43808
			0.35936	0.55559					0.35936	0.42898
			0.36136	0.54456					0.36136	0.42004
			0.36336	0.5337					0.36336	0.41126
			0.36537	0.52301					0.36537	0.40263
			0.36737	0.51249					0.36737	0.39414
			0.36937	0.50213					0.36937	0.38581
			0.37137	0.49194					0.37137	0.37763
			0.37337	0.48192					0.37337	0.36959
			0.37538	0.47206					0.37538	0.36169
			0.37738	0.46236					0.37738	0.35394
			0.37938	0.45282					0.37938	0.34633
			0.38138	0.44344					0.38138	0.33886
			0.38338	0.43423					0.38338	0.33153
			0.38538	0.42516					0.38538	0.32433
			0.38739	0.41626					0.38739	0.31727
			0.38939	0.4075					0.38939	0.31034
			0.39139	0.3989					0.39139	0.30355
			0.39339	0.39045					0.39339	0.29688
			0.3954	0.38215					0.3954	0.29034
			0.3974	0.374					0.3974	0.28393
			0.3994	0.366					0.3994	0.27764
			0.4014	0.35814					0.4014	0.27147
			0.4034	0.35042					0.4034	0.26543
			0.40541	0.34285					0.40541	0.2595
			0.40741	0.33541					0.40741	0.25369
			0.40941	0.32811					0.40941	0.24799
			0.41141	0.32095					0.41141	0.24242
			0.41341	0.31392					0.41341	0.23695
			0.41541	0.30703					0.41541	0.23159
			0.41742	0.30027					0.41742	0.22634
			0.41942	0.29363					0.41942	0.2212
			0.42142	0.28713					0.42142	0.21617
			0.42342	0.28075					0.42342	0.21123
			0.42543	0.2745					0.42543	0.2064
			0.42743	0.26837					0.42743	0.20167
			0.42943	0.26235					0.42943	0.19704
			0.43143	0.25646					0.43143	0.19251
			0.43343	0.25069					0.43343	0.18807
			0.43544	0.24503					0.43544	0.18372
			0.43744	0.23948					0.43744	0.17947
			0.43944	0.23405					0.43944	0.17531
			0.44144	0.22873					0.44144	0.17123
			0.44344	0.22351					0.44344	0.16725
			0.44544	0.21841					0.44544	0.16335
			0.44745	0.21341					0.44745	0.15953
			0.44945	0.20851					0.44945	0.1558
			0.45145	0.20371					0.45145	0.15214
			0.45345	0.19902					0.45345	0.14857
			0.45546	0.19442					0.45546	0.14508
			0.45746	0.18992					0.45746	0.14166
			0.45946	0.18551					0.45946	0.13832
			0.46146	0.1812					0.46146	0.13505
			0.46346	0.17698					0.46346	0.13185
			0.46547	0.17285					0.46547	0.12873
			0.46747	0.16881					0.46747	0.12567
			0.46947	0.16486					0.46947	0.12269
			0.47147	0.16099					0.47147	0.11977
			0.47347	0.1572					0.47347	0.11691
			0.47547	0.1535					0.47547	0.11412
			0.47748	0.14988					0.47748	0.11139
			0.47948	0.14634					0.47948	0.10873
			0.48148	0.14288					0.48148	0.10612
			0.48348	0.13949					0.48348	0.10358
			0.48549	0.13618					0.48549	0.10109
			0.48749	0.13294					0.48749	0.09866
			0.48949	0.12978					0.48949	0.09629
			0.49149	0.12668					0.49149	0.09397
			0.49349	0.12365					0.49349	0.0917
			0.4955	0.1207					0.4955	0.08949
			0.4975	0.11781					0.4975	0.08733
			0.4995	0.11498					0.4995	0.08521
			0.5015	0.11222					0.5015	0.08315
			0.5035	0.10952					0.5035	0.08114
			0.50551	0.10688					0.50551	0.07917
			0.50751	0.10431					0.50751	0.07725
			0.50951	0.10179					0.50951	0.07537
			0.51151	0.09933					0.51151	0.07354
			0.51351	0.09693					0.51351	0.07175
			0.51552	0.09458					0.51552	0.07
			0.51752	0.09229					0.51752	0.06829
			0.51952	0.09005					0.51952	0.06662
			0.52152	0.08786					0.52152	0.065
			0.52352	0.08572					0.52352	0.06341
			0.52553	0.08364					0.52553	0.06186
			0.52753	0.0816					0.52753	0.06035
			0.52953	0.07961					0.52953	0.05887
			0.53153	0.07766					0.53153	0.05743
			0.53353	0.07577					0.53353	0.05602
			0.53554	0.07391					0.53554	0.05464
			0.53754	0.0721					0.53754	0.0533
			0.53954	0.07034					0.53954	0.05199
			0.54154	0.06861					0.54154	0.05072
			0.54354	0.06693					0.54354	0.04947
			0.54555	0.06528					0.54555	0.04825
			0.54755	0.06368					0.54755	0.04706
			0.54955	0.06211					0.54955	0.04591
			0.55155	0.06059					0.55155	0.04477
			0.55355	0.05909					0.55355	0.04367
			0.55556	0.05764					0.55556	0.04259
			0.55756	0.05621					0.55756	0.04154
			0.55956	0.05483					0.55956	0.04052
			0.56156	0.05347					0.56156	0.03952
			0.56356	0.05215					0.56356	0.03854
			0.56557	0.05086					0.56557	0.03759
			0.56757	0.0496					0.56757	0.03666
			0.56957	0.04838					0.56957	0.03575
			0.57157	0.04718					0.57157	0.03487
			0.57357	0.04601					0.57357	0.03401
			0.57558	0.04487					0.57558	0.03316
			0.57758	0.04376					0.57758	0.03234
			0.57958	0.04267					0.57958	0.03154
			0.58158	0.04161					0.58158	0.03076
			0.58358	0.04058					0.58358	0.03
			0.58559	0.03957					0.58559	0.02925
			0.58759	0.03859					0.58759	0.02853
			0.58959	0.03763					0.58959	0.02782
			0.59159	0.03669					0.59159	0.02713
			0.59359	0.03578					0.59359	0.02646
			0.5956	0.03489					0.5956	0.0258
			0.5976	0.03402					0.5976	0.02516
			0.5996	0.03317					0.5996	0.02454
			0.6016	0.03234					0.6016	0.02393
			0.6036	0.03154					0.6036	0.02333
			0.60561	0.03075					0.60561	0.02275
			0.60761	0.02998					0.60761	0.02219
			0.60961	0.02923					0.60961	0.02163
			0.61161	0.0285					0.61161	0.0211
			0.61361	0.02779					0.61361	0.02057
			0.61562	0.0271					0.61562	0.02006
			0.61762	0.02642					0.61762	0.01956
			0.61962	0.02576					0.61962	0.01907
			0.62162	0.02512					0.62162	0.0186
			0.62362	0.02449					0.62362	0.01814
			0.62563	0.02388					0.62563	0.01769
			0.62763	0.02328					0.62763	0.01724
			0.62963	0.0227					0.62963	0.01682
			0.63163	0.02213					0.63163	0.0164
			0.63363	0.02158					0.63363	0.01599
			0.63564	0.02104					0.63564	0.01559
			0.63764	0.02051					0.63764	0.0152
			0.63964	0.02					0.63964	0.01482
			0.64164	0.01949					0.64164	0.01445
			0.64364	0.01901					0.64364	0.01409
			0.64565	0.01853					0.64565	0.01374
			0.64765	0.01807					0.64765	0.0134
			0.64965	0.01761					0.64965	0.01307
			0.65165	0.01717					0.65165	0.01274
			0.65365	0.01674					0.65365	0.01242
			0.65566	0.01632					0.65566	0.01211
			0.65766	0.01591					0.65766	0.01181
			0.65966	0.01551					0.65966	0.01152
			0.66166	0.01512					0.66166	0.01123
			0.66366	0.01474					0.66366	0.01095
			0.66567	0.01437					0.66567	0.01068
			0.66767	0.01401					0.66767	0.01041
			0.66967	0.01366					0.66967	0.01015
			0.67167	0.01332					0.67167	0.0099
			0.67367	0.01299					0.67367	0.00965
			0.67568	0.01266					0.67568	0.00941
			0.67768	0.01234					0.67768	0.00917
			0.67968	0.01203					0.67968	0.00895
			0.68168	0.01173					0.68168	0.00872
			0.68368	0.01143					0.68368	0.0085
			0.68569	0.01115					0.68569	0.00829
			0.68769	0.01087					0.68769	0.00809
			0.68969	0.01059					0.68969	0.00788
			0.69169	0.01033					0.69169	0.00769
			0.69369	0.01007					0.69369	0.0075
			0.6957	0.00982					0.6957	0.00731
			0.6977	0.00957					0.6977	0.00713
			0.6997	0.00933					0.6997	0.00695
			0.7017	0.0091					0.7017	0.00677
			0.7037	0.00887					0.7037	0.00661
			0.70571	0.00864					0.70571	0.00644
			0.70771	0.00843					0.70771	0.00628
			0.70971	0.00821					0.70971	0.00612
			0.71171	0.00801					0.71171	0.00597
			0.71371	0.00781					0.71371	0.00582
			0.71572	0.00761					0.71572	0.00568
			0.71772	0.00742					0.71772	0.00553
			0.71972	0.00723					0.71972	0.0054
			0.72172	0.00705					0.72172	0.00526
			0.72372	0.00687					0.72372	0.00513
			0.72573	0.0067					0.72573	0.005
			0.72773	0.00653					0.72773	0.00488
			0.72973	0.00637					0.72973	0.00476
			0.73173	0.00621					0.73173	0.00464
			0.73373	0.00605					0.73373	0.00452
			0.73574	0.0059					0.73574	0.00441
			0.73774	0.00575					0.73774	0.0043
			0.73974	0.00561					0.73974	0.00419
			0.74174	0.00547					0.74174	0.00409
			0.74374	0.00533					0.74374	0.00398
			0.74575	0.0052					0.74575	0.00388
			0.74775	0.00506					0.74775	0.00379
			0.74975	0.00494					0.74975	0.00369
			0.75175	0.00481					0.75175	0.0036
			0.75375	0.00469					0.75375	0.00351
			0.75576	0.00457					0.75576	0.00342
			0.75776	0.00446					0.75776	0.00334
			0.75976	0.00435					0.75976	0.00325
			0.76176	0.00424					0.76176	0.00317
			0.76376	0.00413					0.76376	0.00309
			0.76577	0.00403					0.76577	0.00302
			0.76777	0.00393					0.76777	0.00294
			0.76977	0.00383					0.76977	0.00287
			0.77177	0.00373					0.77177	0.0028
			0.77377	0.00364					0.77377	0.00273
			0.77578	0.00355					0.77578	0.00266
			0.77778	0.00346					0.77778	0.00259
			0.77978	0.00337					0.77978	0.00253
			0.78178	0.00329					0.78178	0.00246
			0.78378	0.0032					0.78378	0.0024
			0.78579	0.00312					0.78579	0.00234
			0.78779	0.00304					0.78779	0.00228
			0.78979	0.00297					0.78979	0.00223
			0.79179	0.00289					0.79179	0.00217
			0.79379	0.00282					0.79379	0.00212
			0.7958	0.00275					0.7958	0.00206
			0.7978	0.00268					0.7978	0.00201
			0.7998	0.00261					0.7998	0.00196
			0.8018	0.00255					0.8018	0.00191
			0.8038	0.00248					0.8038	0.00187
			0.80581	0.00242					0.80581	0.00182
			0.80781	0.00236					0.80781	0.00177
			0.80981	0.0023					0.80981	0.00173
			0.81181	0.00224					0.81181	0.00169
			0.81381	0.00219					0.81381	0.00164
			0.81582	0.00213					0.81582	0.0016
			0.81782	0.00208					0.81782	0.00156
			0.81982	0.00202					0.81982	0.00152
			0.82182	0.00197					0.82182	0.00149
			0.82382	0.00192					0.82382	0.00145
			0.82583	0.00188					0.82583	0.00141
			0.82783	0.00183					0.82783	0.00138
			0.82983	0.00178					0.82983	0.00134
			0.83183	0.00174					0.83183	0.00131
			0.83383	0.00169					0.83383	0.00128
			0.83584	0.00165					0.83584	0.00124
			0.83784	0.00161					0.83784	0.00121
			0.83984	0.00157					0.83984	0.00118
			0.84184	0.00153					0.84184	0.00115
			0.84384	0.00149					0.84384	0.00113
			0.84585	0.00145					0.84585	0.0011
			0.84785	0.00142					0.84785	0.00107
			0.84985	0.00138					0.84985	0.00104
			0.85185	0.00135					0.85185	0.00102
			0.85385	0.00131					0.85385	0.000991537
			0.85586	0.00128					0.85586	0.000966777
			0.85786	0.00125					0.85786	0.000942635
			0.85986	0.00122					0.85986	0.000919096
			0.86186	0.00119					0.86186	0.000896145
			0.86386	0.00116					0.86386	0.000873767
			0.86587	0.00113					0.86587	0.000851947
			0.86787	0.0011					0.86787	0.000830673
			0.86987	0.00107					0.86987	0.00080993
			0.87187	0.00104					0.87187	0.000789704
			0.87387	0.00102					0.87387	0.000769984
			0.87588	0.000992414					0.87588	0.000750757
			0.87788	0.000967457					0.87788	0.000732009
			0.87988	0.000943127					0.87988	0.00071373
			0.88188	0.00091941					0.88188	0.000695907
			0.88388	0.000896288					0.88388	0.000678529
			0.88589	0.000873749					0.88589	0.000661585
			0.88789	0.000851776					0.88789	0.000645064
			0.88989	0.000830355					0.88989	0.000628956
			0.89189	0.000809473					0.89189	0.00061325
			0.89389	0.000789117					0.89389	0.000597936
			0.8959	0.000769272					0.8959	0.000583004
			0.8979	0.000749926					0.8979	0.000568446
			0.8999	0.000731067					0.8999	0.000554251
			0.9019	0.000712682					0.9019	0.00054041
			0.9039	0.00069476					0.9039	0.000526915
			0.90591	0.000677288					0.90591	0.000513757
			0.90791	0.000660255					0.90791	0.000500928
			0.90991	0.000643651					0.90991	0.000488419
			0.91191	0.000627465					0.91191	0.000476222
			0.91391	0.000611685					0.91391	0.00046433
			0.91592	0.000596302					0.91592	0.000452735
			0.91792	0.000581307					0.91792	0.00044143
			0.91992	0.000566688					0.91992	0.000430406
			0.92192	0.000552437					0.92192	0.000419659
			0.92392	0.000538544					0.92392	0.000409179
			0.92593	0.000525001					0.92593	0.000398961
			0.92793	0.000511798					0.92793	0.000388998
			0.92993	0.000498927					0.92993	0.000379284
			0.93193	0.00048638					0.93193	0.000369813
			0.93393	0.000474149					0.93393	0.000360578
			0.93594	0.000462225					0.93594	0.000351574
			0.93794	0.000450601					0.93794	0.000342795
			0.93994	0.000439269					0.93994	0.000334234
			0.94194	0.000428222					0.94194	0.000325888
			0.94394	0.000417453					0.94394	0.00031775
			0.94595	0.000406955					0.94595	0.000309815
			0.94795	0.000396721					0.94795	0.000302079
			0.94995	0.000386744					0.94995	0.000294535
			0.95195	0.000377018					0.95195	0.00028718
			0.95395	0.000367537					0.95395	0.000280009
			0.95596	0.000358294					0.95596	0.000273017
			0.95796	0.000349284					0.95796	0.000266199
			0.95996	0.0003405					0.95996	0.000259552
			0.96196	0.000331937					0.96196	0.00025307
			0.96396	0.000323589					0.96396	0.000246751
			0.96597	0.000315452					0.96597	0.000240589
			0.96797	0.000307519					0.96797	0.000234581
			0.96997	0.000299785					0.96997	0.000228723
			0.97197	0.000292246					0.97197	0.000223011
			0.97397	0.000284897					0.97397	0.000217442
			0.97598	0.000277732					0.97598	0.000212013
			0.97798	0.000270748					0.97798	0.000206718
			0.97998	0.000263939					0.97998	0.000201556
			0.98198	0.000257301					0.98198	0.000196523
			0.98398	0.000250831					0.98398	0.000191615
			0.98599	0.000244523					0.98599	0.000186831
			0.98799	0.000238373					0.98799	0.000182165
			0.98999	0.000232379					0.98999	0.000177616
			0.99199	0.000226535					0.99199	0.000173181
			0.99399	0.000220838					0.99399	0.000168856
			0.996	0.000215284					0.996	0.00016464
			0.998	0.00020987					0.998	0.000160528
			1	0.000204593					1	0.00015652

## Sheet: Fig 2c
Before R-loop Formation			After R-loop collapse
Mean [ms]	Error [ms]		Mean [ms]	Error [ms]
80	10		80	10

## Sheet: Fig 2e
Histogram			MLE
Dwell time non-productive events (s)	Probability densitiy		Time (s)	Probability Density
0.045	5.21127		0	0.19147
0.095	5.35211		0.001	0.21019
0.145	3.66197		0.002	0.23042
0.195	2.25352		0.003	0.25223
0.245	1.40845		0.004	0.27572
0.295	1.12676		0.00501	0.30096
0.345	0.28169		0.00601	0.32804
0.395	0.42254		0.00701	0.35705
0.445	0.14085		0.00801	0.38808
0.495	0.14085		0.00901	0.42121
0.545	0		0.01001	0.45653
			0.01101	0.49412
			0.01201	0.53405
			0.01301	0.5764
			0.01401	0.62126
			0.01502	0.66867
			0.01602	0.71871
			0.01702	0.77143
			0.01802	0.82689
			0.01902	0.88513
			0.02002	0.94618
			0.02102	1.01008
			0.02202	1.07683
			0.02302	1.14646
			0.02402	1.21897
			0.02502	1.29433
			0.02603	1.37254
			0.02703	1.45356
			0.02803	1.53734
			0.02903	1.62383
			0.03003	1.71297
			0.03103	1.80468
			0.03203	1.89886
			0.03303	1.99541
			0.03403	2.09421
			0.03503	2.19515
			0.03604	2.29807
			0.03704	2.40284
			0.03804	2.50929
			0.03904	2.61726
			0.04004	2.72656
			0.04104	2.837
			0.04204	2.94839
			0.04304	3.06052
			0.04404	3.1732
			0.04505	3.28619
			0.04605	3.39928
			0.04705	3.51225
			0.04805	3.62488
			0.04905	3.73693
			0.05005	3.84819
			0.05105	3.95841
			0.05205	4.06739
			0.05305	4.1749
			0.05405	4.28073
			0.05506	4.38466
			0.05606	4.4865
			0.05706	4.58604
			0.05806	4.68309
			0.05906	4.77748
			0.06006	4.86904
			0.06106	4.9576
			0.06206	5.04302
			0.06306	5.12517
			0.06406	5.20392
			0.06507	5.27916
			0.06607	5.35079
			0.06707	5.41873
			0.06807	5.4829
			0.06907	5.54325
			0.07007	5.59974
			0.07107	5.65232
			0.07207	5.70099
			0.07307	5.74574
			0.07407	5.78658
			0.07508	5.82352
			0.07608	5.8566
			0.07708	5.88585
			0.07808	5.91133
			0.07908	5.93311
			0.08008	5.95124
			0.08108	5.96582
			0.08208	5.97692
			0.08308	5.98465
			0.08408	5.9891
			0.08509	5.99037
			0.08609	5.98859
			0.08709	5.98386
			0.08809	5.9763
			0.08909	5.96603
			0.09009	5.95318
			0.09109	5.93786
			0.09209	5.92021
			0.09309	5.90034
			0.09409	5.87839
			0.0951	5.85447
			0.0961	5.8287
			0.0971	5.80121
			0.0981	5.7721
			0.0991	5.74151
			0.1001	5.70953
			0.1011	5.67628
			0.1021	5.64186
			0.1031	5.60637
			0.1041	5.56991
			0.10511	5.53257
			0.10611	5.49443
			0.10711	5.4556
			0.10811	5.41614
			0.10911	5.37612
			0.11011	5.33564
			0.11111	5.29474
			0.11211	5.2535
			0.11311	5.21198
			0.11411	5.17022
			0.11512	5.12829
			0.11612	5.08623
			0.11712	5.04409
			0.11812	5.00191
			0.11912	4.95972
			0.12012	4.91756
			0.12112	4.87547
			0.12212	4.83348
			0.12312	4.7916
			0.12412	4.74987
			0.12512	4.7083
			0.12613	4.66693
			0.12713	4.62575
			0.12813	4.5848
			0.12913	4.54408
			0.13013	4.50362
			0.13113	4.46341
			0.13213	4.42346
			0.13313	4.3838
			0.13413	4.34442
			0.13514	4.30533
			0.13614	4.26654
			0.13714	4.22804
			0.13814	4.18985
			0.13914	4.15197
			0.14014	4.11439
			0.14114	4.07713
			0.14214	4.04018
			0.14314	4.00354
			0.14414	3.96721
			0.14515	3.9312
			0.14615	3.8955
			0.14715	3.8601
			0.14815	3.82502
			0.14915	3.79025
			0.15015	3.75579
			0.15115	3.72163
			0.15215	3.68778
			0.15315	3.65423
			0.15415	3.62098
			0.15515	3.58803
			0.15616	3.55537
			0.15716	3.52301
			0.15816	3.49094
			0.15916	3.45917
			0.16016	3.42768
			0.16116	3.39647
			0.16216	3.36555
			0.16316	3.33491
			0.16416	3.30454
			0.16517	3.27445
			0.16617	3.24464
			0.16717	3.21509
			0.16817	3.18582
			0.16917	3.15681
			0.17017	3.12806
			0.17117	3.09958
			0.17217	3.07136
			0.17317	3.04339
			0.17417	3.01567
			0.17518	2.98821
			0.17618	2.961
			0.17718	2.93404
			0.17818	2.90732
			0.17918	2.88085
			0.18018	2.85461
			0.18118	2.82862
			0.18218	2.80286
			0.18318	2.77734
			0.18418	2.75204
			0.18518	2.72698
			0.18619	2.70215
			0.18719	2.67754
			0.18819	2.65316
			0.18919	2.629
			0.19019	2.60506
			0.19119	2.58134
			0.19219	2.55783
			0.19319	2.53454
			0.19419	2.51146
			0.1952	2.48859
			0.1962	2.46593
			0.1972	2.44347
			0.1982	2.42122
			0.1992	2.39917
			0.2002	2.37732
			0.2012	2.35568
			0.2022	2.33422
			0.2032	2.31297
			0.2042	2.29191
			0.20521	2.27103
			0.20621	2.25035
			0.20721	2.22986
			0.20821	2.20956
			0.20921	2.18943
			0.21021	2.1695
			0.21121	2.14974
			0.21221	2.13016
			0.21321	2.11077
			0.21421	2.09155
			0.21521	2.0725
			0.21622	2.05363
			0.21722	2.03493
			0.21822	2.01639
			0.21922	1.99803
			0.22022	1.97984
			0.22122	1.96181
			0.22222	1.94394
			0.22322	1.92624
			0.22422	1.9087
			0.22523	1.89132
			0.22623	1.8741
			0.22723	1.85703
			0.22823	1.84012
			0.22923	1.82336
			0.23023	1.80676
			0.23123	1.79031
			0.23223	1.774
			0.23323	1.75785
			0.23423	1.74184
			0.23524	1.72598
			0.23624	1.71026
			0.23724	1.69469
			0.23824	1.67926
			0.23924	1.66396
			0.24024	1.64881
			0.24124	1.6338
			0.24224	1.61892
			0.24324	1.60418
			0.24424	1.58957
			0.24524	1.57509
			0.24625	1.56075
			0.24725	1.54654
			0.24825	1.53245
			0.24925	1.5185
			0.25025	1.50467
			0.25125	1.49097
			0.25225	1.47739
			0.25325	1.46394
			0.25425	1.45061
			0.25526	1.4374
			0.25626	1.42431
			0.25726	1.41134
			0.25826	1.39849
			0.25926	1.38575
			0.26026	1.37313
			0.26126	1.36063
			0.26226	1.34824
			0.26326	1.33596
			0.26426	1.32379
			0.26526	1.31174
			0.26627	1.29979
			0.26727	1.28796
			0.26827	1.27623
			0.26927	1.26461
			0.27027	1.25309
			0.27127	1.24168
			0.27227	1.23037
			0.27327	1.21917
			0.27427	1.20807
			0.27527	1.19707
			0.27628	1.18616
			0.27728	1.17536
			0.27828	1.16466
			0.27928	1.15405
			0.28028	1.14354
			0.28128	1.13313
			0.28228	1.12281
			0.28328	1.11259
			0.28428	1.10246
			0.28529	1.09242
			0.28629	1.08247
			0.28729	1.07261
			0.28829	1.06284
			0.28929	1.05317
			0.29029	1.04358
			0.29129	1.03407
			0.29229	1.02466
			0.29329	1.01532
			0.29429	1.00608
			0.29529	0.99692
			0.2963	0.98784
			0.2973	0.97884
			0.2983	0.96993
			0.2993	0.9611
			0.3003	0.95235
			0.3013	0.94367
			0.3023	0.93508
			0.3033	0.92656
			0.3043	0.91813
			0.3053	0.90977
			0.30631	0.90148
			0.30731	0.89327
			0.30831	0.88514
			0.30931	0.87708
			0.31031	0.86909
			0.31131	0.86118
			0.31231	0.85333
			0.31331	0.84556
			0.31431	0.83786
			0.31532	0.83023
			0.31632	0.82267
			0.31732	0.81518
			0.31832	0.80776
			0.31932	0.8004
			0.32032	0.79311
			0.32132	0.78589
			0.32232	0.77873
			0.32332	0.77164
			0.32432	0.76462
			0.32532	0.75765
			0.32633	0.75075
			0.32733	0.74392
			0.32833	0.73714
			0.32933	0.73043
			0.33033	0.72378
			0.33133	0.71719
			0.33233	0.71066
			0.33333	0.70419
			0.33433	0.69777
			0.33533	0.69142
			0.33634	0.68512
			0.33734	0.67888
			0.33834	0.6727
			0.33934	0.66658
			0.34034	0.66051
			0.34134	0.65449
			0.34234	0.64853
			0.34334	0.64263
			0.34434	0.63677
			0.34535	0.63097
			0.34635	0.62523
			0.34735	0.61953
			0.34835	0.61389
			0.34935	0.6083
			0.35035	0.60276
			0.35135	0.59728
			0.35235	0.59184
			0.35335	0.58645
			0.35435	0.58111
			0.35535	0.57581
			0.35636	0.57057
			0.35736	0.56537
			0.35836	0.56023
			0.35936	0.55512
			0.36036	0.55007
			0.36136	0.54506
			0.36236	0.5401
			0.36336	0.53518
			0.36436	0.53031
			0.36537	0.52548
			0.36637	0.52069
			0.36737	0.51595
			0.36837	0.51125
			0.36937	0.5066
			0.37037	0.50198
			0.37137	0.49741
			0.37237	0.49288
			0.37337	0.48839
			0.37437	0.48395
			0.37538	0.47954
			0.37638	0.47517
			0.37738	0.47085
			0.37838	0.46656
			0.37938	0.46231
			0.38038	0.4581
			0.38138	0.45393
			0.38238	0.44979
			0.38338	0.4457
			0.38438	0.44164
			0.38538	0.43762
			0.38639	0.43363
			0.38739	0.42968
			0.38839	0.42577
			0.38939	0.42189
			0.39039	0.41805
			0.39139	0.41424
			0.39239	0.41047
			0.39339	0.40673
			0.39439	0.40303
			0.3954	0.39936
			0.3964	0.39572
			0.3974	0.39212
			0.3984	0.38855
			0.3994	0.38501
			0.4004	0.3815
			0.4014	0.37803
			0.4024	0.37459
			0.4034	0.37118
			0.4044	0.3678
			0.40541	0.36445
			0.40641	0.36113
			0.40741	0.35784
			0.40841	0.35458
			0.40941	0.35135
			0.41041	0.34815
			0.41141	0.34498
			0.41241	0.34184
			0.41341	0.33873
			0.41441	0.33564
			0.41541	0.33259
			0.41642	0.32956
			0.41742	0.32656
			0.41842	0.32358
			0.41942	0.32064
			0.42042	0.31772
			0.42142	0.31482
			0.42242	0.31196
			0.42342	0.30912
			0.42442	0.3063
			0.42543	0.30351
			0.42643	0.30075
			0.42743	0.29801
			0.42843	0.2953
			0.42943	0.29261
			0.43043	0.28994
			0.43143	0.2873
			0.43243	0.28469
			0.43343	0.28209
			0.43443	0.27953
			0.43544	0.27698
			0.43644	0.27446
			0.43744	0.27196
			0.43844	0.26948
			0.43944	0.26703
			0.44044	0.2646
			0.44144	0.26219
			0.44244	0.2598
			0.44344	0.25743
			0.44444	0.25509
			0.44544	0.25277
			0.44645	0.25046
			0.44745	0.24818
			0.44845	0.24592
			0.44945	0.24368
			0.45045	0.24146
			0.45145	0.23927
			0.45245	0.23709
			0.45345	0.23493
			0.45445	0.23279
			0.45546	0.23067
			0.45646	0.22857
			0.45746	0.22649
			0.45846	0.22442
			0.45946	0.22238
			0.46046	0.22036
			0.46146	0.21835
			0.46246	0.21636
			0.46346	0.21439
			0.46446	0.21244
			0.46547	0.2105
			0.46647	0.20859
			0.46747	0.20669
			0.46847	0.2048
			0.46947	0.20294
			0.47047	0.20109
			0.47147	0.19926
			0.47247	0.19745
			0.47347	0.19565
			0.47447	0.19387
			0.47547	0.1921
			0.47648	0.19035
			0.47748	0.18862
			0.47848	0.1869
			0.47948	0.1852
			0.48048	0.18351
			0.48148	0.18184
			0.48248	0.18019
			0.48348	0.17854
			0.48448	0.17692
			0.48549	0.17531
			0.48649	0.17371
			0.48749	0.17213
			0.48849	0.17056
			0.48949	0.16901
			0.49049	0.16747
			0.49149	0.16594
			0.49249	0.16443
			0.49349	0.16294
			0.49449	0.16145
			0.4955	0.15998
			0.4965	0.15853
			0.4975	0.15708
			0.4985	0.15565
			0.4995	0.15423
			0.5005	0.15283
			0.5015	0.15144
			0.5025	0.15006
			0.5035	0.14869
			0.5045	0.14734
			0.50551	0.146
			0.50651	0.14467
			0.50751	0.14335
			0.50851	0.14204
			0.50951	0.14075
			0.51051	0.13947
			0.51151	0.1382
			0.51251	0.13694
			0.51351	0.13569
			0.51451	0.13446
			0.51552	0.13323
			0.51652	0.13202
			0.51752	0.13082
			0.51852	0.12963
			0.51952	0.12845
			0.52052	0.12728
			0.52152	0.12612
			0.52252	0.12497
			0.52352	0.12383
			0.52453	0.1227
			0.52553	0.12159
			0.52653	0.12048
			0.52753	0.11938
			0.52853	0.11829
			0.52953	0.11722
			0.53053	0.11615
			0.53153	0.11509
			0.53253	0.11404
			0.53353	0.113
			0.53453	0.11198
			0.53554	0.11096
			0.53654	0.10995
			0.53754	0.10895
			0.53854	0.10795
			0.53954	0.10697
			0.54054	0.106
			0.54154	0.10503
			0.54254	0.10407
			0.54354	0.10313
			0.54454	0.10219
			0.54555	0.10126
			0.54655	0.10033
			0.54755	0.09942
			0.54855	0.09852
			0.54955	0.09762
			0.55055	0.09673
			0.55155	0.09585
			0.55255	0.09498
			0.55355	0.09411
			0.55456	0.09325
			0.55556	0.0924
			0.55656	0.09156
			0.55756	0.09073
			0.55856	0.0899
			0.55956	0.08908
			0.56056	0.08827
			0.56156	0.08747
			0.56256	0.08667
			0.56356	0.08588
			0.56456	0.0851
			0.56557	0.08433
			0.56657	0.08356
			0.56757	0.0828
			0.56857	0.08204
			0.56957	0.0813
			0.57057	0.08056
			0.57157	0.07982
			0.57257	0.0791
			0.57357	0.07838
			0.57457	0.07766
			0.57558	0.07695
			0.57658	0.07625
			0.57758	0.07556
			0.57858	0.07487
			0.57958	0.07419
			0.58058	0.07351
			0.58158	0.07284
			0.58258	0.07218
			0.58358	0.07152
			0.58459	0.07087
			0.58559	0.07023
			0.58659	0.06959
			0.58759	0.06895
			0.58859	0.06833
			0.58959	0.0677
			0.59059	0.06709
			0.59159	0.06648
			0.59259	0.06587
			0.59359	0.06527
			0.59459	0.06468
			0.5956	0.06409
			0.5966	0.0635
			0.5976	0.06293
			0.5986	0.06235
			0.5996	0.06179
			0.6006	0.06122
			0.6016	0.06067
			0.6026	0.06011
			0.6036	0.05957
			0.6046	0.05902
			0.60561	0.05849
			0.60661	0.05795
			0.60761	0.05742
			0.60861	0.0569
			0.60961	0.05638
			0.61061	0.05587
			0.61161	0.05536
			0.61261	0.05486
			0.61361	0.05436
			0.61462	0.05386
			0.61562	0.05337
			0.61662	0.05289
			0.61762	0.0524
			0.61862	0.05193
			0.61962	0.05145
			0.62062	0.05099
			0.62162	0.05052
			0.62262	0.05006
			0.62362	0.04961
			0.62462	0.04915
			0.62563	0.04871
			0.62663	0.04826
			0.62763	0.04782
			0.62863	0.04739
			0.62963	0.04696
			0.63063	0.04653
			0.63163	0.04611
			0.63263	0.04569
			0.63363	0.04527
			0.63463	0.04486
			0.63564	0.04445
			0.63664	0.04404
			0.63764	0.04364
			0.63864	0.04325
			0.63964	0.04285
			0.64064	0.04246
			0.64164	0.04207
			0.64264	0.04169
			0.64364	0.04131
			0.64465	0.04094
			0.64565	0.04056
			0.64665	0.04019
			0.64765	0.03983
			0.64865	0.03946
			0.64965	0.03911
			0.65065	0.03875
			0.65165	0.0384
			0.65265	0.03805
			0.65365	0.0377
			0.65465	0.03736
			0.65566	0.03702
			0.65666	0.03668
			0.65766	0.03635
			0.65866	0.03601
			0.65966	0.03569
			0.66066	0.03536
			0.66166	0.03504
			0.66266	0.03472
			0.66366	0.0344
			0.66466	0.03409
			0.66567	0.03378
			0.66667	0.03347
			0.66767	0.03317
			0.66867	0.03287
			0.66967	0.03257
			0.67067	0.03227
			0.67167	0.03198
			0.67267	0.03169
			0.67367	0.0314
			0.67468	0.03111
			0.67568	0.03083
			0.67668	0.03055
			0.67768	0.03027
			0.67868	0.02999
			0.67968	0.02972
			0.68068	0.02945
			0.68168	0.02918
			0.68268	0.02892
			0.68368	0.02865
			0.68468	0.02839
			0.68569	0.02813
			0.68669	0.02788
			0.68769	0.02762
			0.68869	0.02737
			0.68969	0.02712
			0.69069	0.02687
			0.69169	0.02663
			0.69269	0.02639
			0.69369	0.02615
			0.69469	0.02591
			0.6957	0.02567
			0.6967	0.02544
			0.6977	0.02521
			0.6987	0.02498
			0.6997	0.02475
			0.7007	0.02453
			0.7017	0.0243
			0.7027	0.02408
			0.7037	0.02386
			0.70471	0.02364
			0.70571	0.02343
			0.70671	0.02322
			0.70771	0.023
			0.70871	0.02279
			0.70971	0.02259
			0.71071	0.02238
			0.71171	0.02218
			0.71271	0.02198
			0.71371	0.02178
			0.71471	0.02158
			0.71572	0.02138
			0.71672	0.02119
			0.71772	0.02099
			0.71872	0.0208
			0.71972	0.02061
			0.72072	0.02042
			0.72172	0.02024
			0.72272	0.02005
			0.72372	0.01987
			0.72472	0.01969
			0.72573	0.01951
			0.72673	0.01933
			0.72773	0.01916
			0.72873	0.01898
			0.72973	0.01881
			0.73073	0.01864
			0.73173	0.01847
			0.73273	0.0183
			0.73373	0.01813
			0.73474	0.01797
			0.73574	0.01781
			0.73674	0.01764
			0.73774	0.01748
			0.73874	0.01732
			0.73974	0.01717
			0.74074	0.01701
			0.74174	0.01685
			0.74274	0.0167
			0.74374	0.01655
			0.74474	0.0164
			0.74575	0.01625
			0.74675	0.0161
			0.74775	0.01595
			0.74875	0.01581
			0.74975	0.01567
			0.75075	0.01552
			0.75175	0.01538
			0.75275	0.01524
			0.75375	0.0151
			0.75475	0.01497
			0.75576	0.01483
			0.75676	0.01469
			0.75776	0.01456
			0.75876	0.01443
			0.75976	0.0143
			0.76076	0.01417
			0.76176	0.01404
			0.76276	0.01391
			0.76376	0.01378
			0.76477	0.01366
			0.76577	0.01353
			0.76677	0.01341
			0.76777	0.01329
			0.76877	0.01317
			0.76977	0.01305
			0.77077	0.01293
			0.77177	0.01281
			0.77277	0.01269
			0.77377	0.01258
			0.77477	0.01246
			0.77578	0.01235
			0.77678	0.01224
			0.77778	0.01213
			0.77878	0.01202
			0.77978	0.01191
			0.78078	0.0118
			0.78178	0.01169
			0.78278	0.01158
			0.78378	0.01148
			0.78478	0.01137
			0.78579	0.01127
			0.78679	0.01117
			0.78779	0.01107
			0.78879	0.01096
			0.78979	0.01086
			0.79079	0.01077
			0.79179	0.01067
			0.79279	0.01057
			0.79379	0.01047
			0.7948	0.01038
			0.7958	0.01028
			0.7968	0.01019
			0.7978	0.0101
			0.7988	0.01001
			0.7998	0.00992
			0.8008	0.00982
			0.8018	0.00974
			0.8028	0.00965
			0.8038	0.00956
			0.8048	0.00947
			0.80581	0.00939
			0.80681	0.0093
			0.80781	0.00922
			0.80881	0.00913
			0.80981	0.00905
			0.81081	0.00897
			0.81181	0.00888
			0.81281	0.0088
			0.81381	0.00872
			0.81481	0.00864
			0.81582	0.00857
			0.81682	0.00849
			0.81782	0.00841
			0.81882	0.00833
			0.81982	0.00826
			0.82082	0.00818
			0.82182	0.00811
			0.82282	0.00803
			0.82382	0.00796
			0.82483	0.00789
			0.82583	0.00782
			0.82683	0.00775
			0.82783	0.00767
			0.82883	0.0076
			0.82983	0.00754
			0.83083	0.00747
			0.83183	0.0074
			0.83283	0.00733
			0.83383	0.00726
			0.83483	0.0072
			0.83584	0.00713
			0.83684	0.00707
			0.83784	0.007
			0.83884	0.00694
			0.83984	0.00688
			0.84084	0.00681
			0.84184	0.00675
			0.84284	0.00669
			0.84384	0.00663
			0.84484	0.00657
			0.84585	0.00651
			0.84685	0.00645
			0.84785	0.00639
			0.84885	0.00633
			0.84985	0.00628
			0.85085	0.00622
			0.85185	0.00616
			0.85285	0.00611
			0.85385	0.00605
			0.85486	0.00599
			0.85586	0.00594
			0.85686	0.00589
			0.85786	0.00583
			0.85886	0.00578
			0.85986	0.00573
			0.86086	0.00567
			0.86186	0.00562
			0.86286	0.00557
			0.86386	0.00552
			0.86486	0.00547
			0.86587	0.00542
			0.86687	0.00537
			0.86787	0.00532
			0.86887	0.00527
			0.86987	0.00523
			0.87087	0.00518
			0.87187	0.00513
			0.87287	0.00508
			0.87387	0.00504
			0.87487	0.00499
			0.87588	0.00495
			0.87688	0.0049
			0.87788	0.00486
			0.87888	0.00481
			0.87988	0.00477
			0.88088	0.00473
			0.88188	0.00468
			0.88288	0.00464
			0.88388	0.0046
			0.88489	0.00456
			0.88589	0.00451
			0.88689	0.00447
			0.88789	0.00443
			0.88889	0.00439
			0.88989	0.00435
			0.89089	0.00431
			0.89189	0.00427
			0.89289	0.00423
			0.89389	0.0042
			0.8949	0.00416
			0.8959	0.00412
			0.8969	0.00408
			0.8979	0.00405
			0.8989	0.00401
			0.8999	0.00397
			0.9009	0.00394
			0.9019	0.0039
			0.9029	0.00386
			0.9039	0.00383
			0.9049	0.00379
			0.90591	0.00376
			0.90691	0.00373
			0.90791	0.00369
			0.90891	0.00366
			0.90991	0.00362
			0.91091	0.00359
			0.91191	0.00356
			0.91291	0.00353
			0.91391	0.00349
			0.91492	0.00346
			0.91592	0.00343
			0.91692	0.0034
			0.91792	0.00337
			0.91892	0.00334
			0.91992	0.00331
			0.92092	0.00328
			0.92192	0.00325
			0.92292	0.00322
			0.92392	0.00319
			0.92493	0.00316
			0.92593	0.00313
			0.92693	0.0031
			0.92793	0.00307
			0.92893	0.00305
			0.92993	0.00302
			0.93093	0.00299
			0.93193	0.00296
			0.93293	0.00294
			0.93393	0.00291
			0.93493	0.00288
			0.93594	0.00286
			0.93694	0.00283
			0.93794	0.00281
			0.93894	0.00278
			0.93994	0.00275
			0.94094	0.00273
			0.94194	0.0027
			0.94294	0.00268
			0.94394	0.00266
			0.94495	0.00263
			0.94595	0.00261
			0.94695	0.00258
			0.94795	0.00256
			0.94895	0.00254
			0.94995	0.00251
			0.95095	0.00249
			0.95195	0.00247
			0.95295	0.00245
			0.95395	0.00242
			0.95496	0.0024
			0.95596	0.00238
			0.95696	0.00236
			0.95796	0.00234
			0.95896	0.00232
			0.95996	0.00229
			0.96096	0.00227
			0.96196	0.00225
			0.96296	0.00223
			0.96396	0.00221
			0.96496	0.00219
			0.96597	0.00217
			0.96697	0.00215
			0.96797	0.00213
			0.96897	0.00211
			0.96997	0.00209
			0.97097	0.00207
			0.97197	0.00206
			0.97297	0.00204
			0.97397	0.00202
			0.97498	0.002
			0.97598	0.00198
			0.97698	0.00196
			0.97798	0.00195
			0.97898	0.00193
			0.97998	0.00191
			0.98098	0.00189
			0.98198	0.00188
			0.98298	0.00186
			0.98398	0.00184
			0.98499	0.00183
			0.98599	0.00181
			0.98699	0.00179
			0.98799	0.00178
			0.98899	0.00176
			0.98999	0.00174
			0.99099	0.00173
			0.99199	0.00171
			0.99299	0.0017
			0.99399	0.00168
			0.99499	0.00167
			0.996	0.00165
			0.997	0.00164
			0.998	0.00162
			0.999	0.00161
			1	0.00159

## Sheet: Fig 2f
Torque [pN nm]	PAM	Mean dwell time non-productive events [ms]	Error [ms]
-4.7	AAN	109.4	9.3
-3	AAN	134.7	19.4
-1.5	AAN	145.2	22.7
0	AAN	160.3	16.9
-4.7	CCN	168.6	26.6
-4.7	AGN	176.6	16.5

## Sheet: Fig 2g
Torque [pN nm]	PAM	Search efficiency [%]	Error [%]
-4.7	AAN	42.4	1.1
-3	AAN	40	1.1
-1.5	AAN	15.9	0.7
0	AAN	7	0.2
-4.7	CCN	0	0.01
-4.7	AGN	0	0.01

## Sheet: Fig 3c
Time [s]	Mean squared displacement [µm^2]	Error [µm^2]
0.022	0.00565	0.000287034
0.044	0.00884	0.000724098
0.066	0.0081	0.000866457
0.088	0.01166	0.00153
0.11	0.00926	0.00145
0.132	0.00609	0.0012
0.154	0.01155	0.00293
0.176	0.00812	0.00297
0.198	0.00918	0.00324
0.22	0.01057	0.00451
0.242	0.01231	0.00711
0.264	0.01214	0.00859
0.286	0.01288	0.00815
0.308	0.01455	0.0092
0.33	0.01434	0.00907
0.352	0.0226	0.0226
0.374	0.02061	0.02061
0.396	0.01723	0.01723
0.418	0.01691	0.01691

## Sheet: Fig 3d
Time [s]	Survival Probability	Error
0.044	0.87931	0.03224
0.066	0.75862	0.03224
0.088	0.68966	0.0244
0.11	0.62069	0.0244
0.132	0.57759	0.01931
0.154	0.52586	0.02112
0.176	0.5	0.01491
0.198	0.44828	0.02112
0.22	0.39655	0.02112
0.242	0.37931	0.01216
0.264	0.33621	0.01931
0.286	0.27586	0.02284
0.308	0.23276	0.01931
0.33	0.18966	0.01931
0.352	0.16379	0.01491
0.374	0.13793	0.01491
0.396	0.12069	0.01216
0.44	0.08621	0.01724
0.462	0.07759	0.00862
0.484	0.06897	0.00862
0.506	0.06034	0.00862
0.55	0.0431	0.01216
0.682	0.03448	0.00862
0.704	0.02586	0.00862
0.726	0.01724	0.00862
0.792	0	0.01216

## Sheet: Fig 4b
Model						Experiment
N=56		N=65		N=74
Efficiency	Dwell time before R-loop formation [ms]	Efficiency	Dwell time before R-loop formation [ms]	Efficiency	Dwell time before R-loop formation [ms]	Efficiency	Dwell time before R-loop formation [ms]	Error [ms]
0	nan	0	nan	0	nan	0.424	80	10
0.09944	155.241	0.08585	156.155	0.07546	156.57
0.17065	140.801	0.14754	142.305	0.12976	142.993
0.2241	130.001	0.19399	131.916	0.17069	132.796
0.2657	121.613	0.23021	123.829	0.20263	124.852
0.29899	114.908	0.25925	117.354	0.22824	118.487
0.32624	109.424	0.28304	112.051	0.24925	113.272
0.34894	104.855	0.30289	107.627	0.26678	108.92
0.36816	100.989	0.31971	103.882	0.28164	105.234
0.38463	97.6758	0.33414	100.669	0.29439	102.071
0.39891	94.8043	0.34665	97.8828	0.30545	99.3268
0.4114	92.2917	0.35761	95.4435	0.31514	96.9241
0.42242	90.0747	0.36728	93.29	0.3237	94.8025
0.43222	88.1039	0.37589	91.3748	0.33131	92.9155
0.44099	86.3406	0.38359	89.6606	0.33812	91.2261
0.44889	84.7536	0.39052	88.1171	0.34426	89.7048
0.45603	83.3176	0.3968	86.7202	0.34981	88.3278
0.46252	82.0122	0.40251	85.4498	0.35486	87.0755
0.46845	80.8202	0.40772	84.2896	0.35947	85.9315
0.47388	79.7276	0.4125	83.2258	0.36371	84.8826
0.47888	78.7223	0.4169	82.2468	0.3676	83.9172
0.4835	77.7943	0.42096	81.343	0.3712	83.0258
0.48777	76.9351	0.42472	80.5059	0.37453	82.2002
0.49174	76.1372	0.42822	79.7284	0.37762	81.4334
0.49543	75.3944	0.43147	79.0045	0.3805	80.7192
0.49888	74.701	0.43451	78.3286	0.38319	80.0525
0.50211	74.0523	0.43735	77.6963	0.38571	79.4287
0.50513	73.4442	0.44001	77.1034	0.38807	78.8438
0.50798	72.873	0.44252	76.5464	0.39028	78.2942
0.51065	72.3353	0.44487	76.022	0.39237	77.7769
0.51317	71.8283	0.44709	75.5276	0.39434	77.289
0.51555	71.3495	0.44919	75.0605	0.3962	76.8282
0.51781	70.8966	0.45118	74.6187	0.39796	76.3922
0.51994	70.4675	0.45306	74.2001	0.39962	75.9791
0.52196	70.0604	0.45484	73.8028	0.40121	75.5871
0.52389	69.6737	0.45654	73.4255	0.40271	75.2147
0.52572	69.3058	0.45815	73.0665	0.40414	74.8604
0.52746	68.9554	0.45969	72.7245	0.4055	74.5229
0.52912	68.6213	0.46116	72.3984	0.4068	74.2011
0.53071	68.3024	0.46255	72.0872	0.40804	73.8939
0.53222	67.9977	0.46389	71.7897	0.40922	73.6003
0.53367	67.7062	0.46517	71.5052	0.41035	73.3194
0.53506	67.4272	0.46639	71.2327	0.41144	73.0505
0.53639	67.1597	0.46757	70.9716	0.41248	72.7928
0.53767	66.9032	0.46869	70.7211	0.41348	72.5455
0.53889	66.6569	0.46977	70.4806	0.41443	72.3081
0.54007	66.4203	0.47081	70.2496	0.41536	72.0801
0.5412	66.1927	0.47181	70.0274	0.41624	71.8607
0.54229	65.9738	0.47277	69.8136	0.41709	71.6497
0.54334	65.763	0.4737	69.6077	0.41791	71.4464
0.54435	65.5598	0.47459	69.4093	0.4187	71.2505
0.54532	65.3639	0.47545	69.2179	0.41946	71.0616
0.54626	65.1749	0.47628	69.0333	0.4202	70.8793
0.54717	64.9923	0.47708	68.855	0.42091	70.7033
0.54805	64.816	0.47785	68.6827	0.4216	70.5332
0.5489	64.6455	0.4786	68.5162	0.42226	70.3688
0.54972	64.4807	0.47933	68.3551	0.4229	70.2098
0.55051	64.3211	0.48003	68.1993	0.42352	70.0559
0.55128	64.1666	0.48071	68.0483	0.42412	69.9069
0.55202	64.0169	0.48136	67.9021	0.42471	69.7626
0.55275	63.8719	0.482	67.7604	0.42527	69.6226
0.55345	63.7312	0.48262	67.623	0.42582	69.4869
0.55412	63.5948	0.48322	67.4896	0.42635	69.3553
0.55478	63.4623	0.4838	67.3602	0.42686	69.2275
0.55542	63.3337	0.48436	67.2345	0.42737	69.1034
0.55604	63.2088	0.48491	67.1124	0.42785	68.9828
0.55665	63.0873	0.48545	66.9938	0.42832	68.8657
0.55723	62.9693	0.48596	66.8784	0.42878	68.7518
0.55781	62.8545	0.48647	66.7662	0.42923	68.641
0.55836	62.7428	0.48696	66.657	0.42967	68.5332
0.5589	62.634	0.48744	66.5508	0.43009	68.4283
0.55943	62.5282	0.4879	66.4473	0.4305	68.3261
0.55994	62.425	0.48835	66.3465	0.4309	68.2266
0.56044	62.3246	0.4888	66.2483	0.43129	68.1296
0.56093	62.2266	0.48923	66.1526	0.43168	68.0351
0.5614	62.1311	0.48965	66.0593	0.43205	67.9429
0.56187	62.038	0.49005	65.9682	0.43241	67.853
0.56232	61.9471	0.49045	65.8794	0.43276	67.7653
0.56276	61.8585	0.49084	65.7927	0.43311	67.6797
0.56319	61.7719	0.49122	65.7081	0.43345	67.5962
0.56361	61.6874	0.49159	65.6255	0.43378	67.5146
0.56402	61.6048	0.49196	65.5448	0.4341	67.4349
0.56442	61.5242	0.49231	65.466	0.43441	67.357
0.56482	61.4453	0.49266	65.3889	0.43472	67.2809
0.5652	61.3683	0.493	65.3136	0.43502	67.2065
0.56557	61.2929	0.49333	65.2399	0.43531	67.1338
0.56594	61.2193	0.49365	65.1679	0.4356	67.0627
0.5663	61.1472	0.49397	65.0974	0.43588	66.9931
0.56665	61.0766	0.49428	65.0285	0.43615	66.925
0.56699	61.0076	0.49458	64.961	0.43642	66.8583
0.56733	60.94	0.49488	64.8949	0.43669	66.7931
0.56766	60.8738	0.49517	64.8302	0.43694	66.7292
0.56798	60.809	0.49545	64.7668	0.4372	66.6666
0.5683	60.7456	0.49573	64.7048	0.43744	66.6053
0.56861	60.6833	0.49601	64.644	0.43769	66.5452
0.56891	60.6224	0.49627	64.5844	0.43792	66.4864
0.56921	60.5626	0.49654	64.5259	0.43816	66.4287
0.5695	60.504	0.49679	64.4686	0.43839	66.3721
0.56978	60.4466	0.49705	64.4125	0.43861	66.3166
0.57006	60.3903	0.49729	64.3574	0.43883	66.2622

## Sheet: Fig 4c
Model						Experiment
N=56		N=65		N=74
Efficiency	Dwell time before R-loop formation [ms]	Efficiency	Dwell time before R-loop formation [ms]	Efficiency	Dwell time before R-loop formation [ms]	Efficiency	Dwell time before R-loop formation [ms]	Error [ms]
0	175.579	0	175.579	0	175.579	0.424	80	10
0.09944	155.241	0.08585	156.155	0.07546	156.57
0.17065	140.801	0.14754	142.305	0.12976	142.993
0.2241	130.001	0.19399	131.916	0.17069	132.796
0.2657	121.613	0.23021	123.829	0.20263	124.852
0.29899	114.908	0.25925	117.354	0.22824	118.487
0.32624	109.424	0.28304	112.051	0.24925	113.272
0.34894	104.855	0.30289	107.627	0.26678	108.92
0.36816	100.989	0.31971	103.882	0.28164	105.234
0.38463	97.6758	0.33414	100.669	0.29439	102.071
0.39891	94.8043	0.34665	97.8828	0.30545	99.3268
0.4114	92.2917	0.35761	95.4435	0.31514	96.9241
0.42242	90.0747	0.36728	93.29	0.3237	94.8025
0.43222	88.1039	0.37589	91.3748	0.33131	92.9155
0.44099	86.3406	0.38359	89.6606	0.33812	91.2261
0.44889	84.7536	0.39052	88.1171	0.34426	89.7048
0.45603	83.3176	0.3968	86.7202	0.34981	88.3278
0.46252	82.0122	0.40251	85.4498	0.35486	87.0755
0.46845	80.8202	0.40772	84.2896	0.35947	85.9315
0.47388	79.7276	0.4125	83.2258	0.36371	84.8826
0.47888	78.7223	0.4169	82.2468	0.3676	83.9172
0.4835	77.7943	0.42096	81.343	0.3712	83.0258
0.48777	76.9351	0.42472	80.5059	0.37453	82.2002
0.49174	76.1372	0.42822	79.7284	0.37762	81.4334
0.49543	75.3944	0.43147	79.0045	0.3805	80.7192
0.49888	74.701	0.43451	78.3286	0.38319	80.0525
0.50211	74.0523	0.43735	77.6963	0.38571	79.4287
0.50513	73.4442	0.44001	77.1034	0.38807	78.8438
0.50798	72.873	0.44252	76.5464	0.39028	78.2942
0.51065	72.3353	0.44487	76.022	0.39237	77.7769
0.51317	71.8283	0.44709	75.5276	0.39434	77.289
0.51555	71.3495	0.44919	75.0605	0.3962	76.8282
0.51781	70.8966	0.45118	74.6187	0.39796	76.3922
0.51994	70.4675	0.45306	74.2001	0.39962	75.9791
0.52196	70.0604	0.45484	73.8028	0.40121	75.5871
0.52389	69.6737	0.45654	73.4255	0.40271	75.2147
0.52572	69.3058	0.45815	73.0665	0.40414	74.8604
0.52746	68.9554	0.45969	72.7245	0.4055	74.5229
0.52912	68.6213	0.46116	72.3984	0.4068	74.2011
0.53071	68.3024	0.46255	72.0872	0.40804	73.8939
0.53222	67.9977	0.46389	71.7897	0.40922	73.6003
0.53367	67.7062	0.46517	71.5052	0.41035	73.3194
0.53506	67.4272	0.46639	71.2327	0.41144	73.0505
0.53639	67.1597	0.46757	70.9716	0.41248	72.7928
0.53767	66.9032	0.46869	70.7211	0.41348	72.5455
0.53889	66.6569	0.46977	70.4806	0.41443	72.3081
0.54007	66.4203	0.47081	70.2496	0.41536	72.0801
0.5412	66.1927	0.47181	70.0274	0.41624	71.8607
0.54229	65.9738	0.47277	69.8136	0.41709	71.6497
0.54334	65.763	0.4737	69.6077	0.41791	71.4464
0.54435	65.5598	0.47459	69.4093	0.4187	71.2505
0.54532	65.3639	0.47545	69.2179	0.41946	71.0616
0.54626	65.1749	0.47628	69.0333	0.4202	70.8793
0.54717	64.9923	0.47708	68.855	0.42091	70.7033
0.54805	64.816	0.47785	68.6827	0.4216	70.5332
0.5489	64.6455	0.4786	68.5162	0.42226	70.3688
0.54972	64.4807	0.47933	68.3551	0.4229	70.2098
0.55051	64.3211	0.48003	68.1993	0.42352	70.0559
0.55128	64.1666	0.48071	68.0483	0.42412	69.9069
0.55202	64.0169	0.48136	67.9021	0.42471	69.7626
0.55275	63.8719	0.482	67.7604	0.42527	69.6226
0.55345	63.7312	0.48262	67.623	0.42582	69.4869
0.55412	63.5948	0.48322	67.4896	0.42635	69.3553
0.55478	63.4623	0.4838	67.3602	0.42686	69.2275
0.55542	63.3337	0.48436	67.2345	0.42737	69.1034
0.55604	63.2088	0.48491	67.1124	0.42785	68.9828
0.55665	63.0873	0.48545	66.9938	0.42832	68.8657
0.55723	62.9693	0.48596	66.8784	0.42878	68.7518
0.55781	62.8545	0.48647	66.7662	0.42923	68.641
0.55836	62.7428	0.48696	66.657	0.42967	68.5332
0.5589	62.634	0.48744	66.5508	0.43009	68.4283
0.55943	62.5282	0.4879	66.4473	0.4305	68.3261
0.55994	62.425	0.48835	66.3465	0.4309	68.2266
0.56044	62.3246	0.4888	66.2483	0.43129	68.1296
0.56093	62.2266	0.48923	66.1526	0.43168	68.0351
0.5614	62.1311	0.48965	66.0593	0.43205	67.9429
0.56187	62.038	0.49005	65.9682	0.43241	67.853
0.56232	61.9471	0.49045	65.8794	0.43276	67.7653
0.56276	61.8585	0.49084	65.7927	0.43311	67.6797
0.56319	61.7719	0.49122	65.7081	0.43345	67.5962
0.56361	61.6874	0.49159	65.6255	0.43378	67.5146
0.56402	61.6048	0.49196	65.5448	0.4341	67.4349
0.56442	61.5242	0.49231	65.466	0.43441	67.357
0.56482	61.4453	0.49266	65.3889	0.43472	67.2809
0.5652	61.3683	0.493	65.3136	0.43502	67.2065
0.56557	61.2929	0.49333	65.2399	0.43531	67.1338
0.56594	61.2193	0.49365	65.1679	0.4356	67.0627
0.5663	61.1472	0.49397	65.0974	0.43588	66.9931
0.56665	61.0766	0.49428	65.0285	0.43615	66.925
0.56699	61.0076	0.49458	64.961	0.43642	66.8583
0.56733	60.94	0.49488	64.8949	0.43669	66.7931
0.56766	60.8738	0.49517	64.8302	0.43694	66.7292
0.56798	60.809	0.49545	64.7668	0.4372	66.6666
0.5683	60.7456	0.49573	64.7048	0.43744	66.6053
0.56861	60.6833	0.49601	64.644	0.43769	66.5452
0.56891	60.6224	0.49627	64.5844	0.43792	66.4864
0.56921	60.5626	0.49654	64.5259	0.43816	66.4287
0.5695	60.504	0.49679	64.4686	0.43839	66.3721
0.56978	60.4466	0.49705	64.4125	0.43861	66.3166
0.57006	60.3903	0.49729	64.3574	0.43883	66.2622

## Sheet: Fig 4d
Model						Experiment
N=56		N=65		N=74
Efficiency	Dwell time before R-loop formation [ms]	Efficiency	Dwell time before R-loop formation [ms]	Efficiency	Dwell time before R-loop formation [ms]	Efficiency	Dwell time before R-loop formation [ms]	Error [ms]
0	175.579	0	175.579	0	175.579	0.424	109.4	9.3	AAN PAM
0.09944	158.137	0.08585	160.651	0.07546	162.566	0.4	134.7	19.4	AAN PAM
0.17065	146.183	0.14754	150.568	0.12976	153.916	0.159	145.2	22.7	AAN PAM
0.2241	137.545	0.19399	143.39	0.17069	147.851	0.07	160.3	16.9	AAN PAM
0.2657	131.057	0.23021	138.074	0.20263	143.423
0.29899	126.034	0.25925	134.014	0.22824	140.088	0	176.6	16.5	AGN PAM
0.32624	122.051	0.28304	130.837	0.24925	137.51	0	168.6	26.6	CCN PAM
0.34894	118.829	0.30289	128.299	0.26678	135.476
0.36816	116.179	0.31971	126.236	0.28164	133.842
0.38463	113.968	0.33414	124.534	0.29439	132.509
0.39891	112.101	0.34665	123.113	0.30545	131.407
0.4114	110.507	0.35761	121.913	0.31514	130.486
0.42242	109.134	0.36728	120.889	0.3237	129.709
0.43222	107.942	0.37589	120.008	0.33131	129.046
0.44099	106.898	0.38359	119.244	0.33812	128.477
0.44889	105.977	0.39052	118.576	0.34426	127.984
0.45603	105.162	0.3968	117.99	0.34981	127.555
0.46252	104.434	0.40251	117.471	0.35486	127.179
0.46845	103.783	0.40772	117.01	0.35947	126.848
0.47388	103.196	0.4125	116.598	0.36371	126.554
0.47888	102.665	0.4169	116.229	0.3676	126.293
0.4835	102.184	0.42096	115.896	0.3712	126.06
0.48777	101.745	0.42472	115.595	0.37453	125.851
0.49174	101.344	0.42822	115.321	0.37762	125.662
0.49543	100.976	0.43147	115.073	0.3805	125.492
0.49888	100.638	0.43451	114.845	0.38319	125.337
0.50211	100.326	0.43735	114.637	0.38571	125.197
0.50513	100.038	0.44001	114.445	0.38807	125.069
0.50798	99.7704	0.44252	114.269	0.39028	124.952
0.51065	99.5219	0.44487	114.106	0.39237	124.844
0.51317	99.2906	0.44709	113.955	0.39434	124.746
0.51555	99.0747	0.44919	113.815	0.3962	124.655
0.51781	98.8729	0.45118	113.685	0.39796	124.571
0.51994	98.6839	0.45306	113.564	0.39962	124.493
0.52196	98.5065	0.45484	113.451	0.40121	124.422
0.52389	98.3399	0.45654	113.346	0.40271	124.355
0.52572	98.183	0.45815	113.247	0.40414	124.293
0.52746	98.0351	0.45969	113.154	0.4055	124.235
0.52912	97.8955	0.46116	113.067	0.4068	124.181
0.53071	97.7635	0.46255	112.985	0.40804	124.131
0.53222	97.6386	0.46389	112.908	0.40922	124.084
0.53367	97.5202	0.46517	112.835	0.41035	124.04
0.53506	97.4078	0.46639	112.766	0.41144	123.999
0.53639	97.3011	0.46757	112.701	0.41248	123.96
0.53767	97.1995	0.46869	112.64	0.41348	123.923
0.53889	97.1029	0.46977	112.581	0.41443	123.889
0.54007	97.0108	0.47081	112.526	0.41536	123.856
0.5412	96.9229	0.47181	112.473	0.41624	123.826
0.54229	96.839	0.47277	112.423	0.41709	123.797
0.54334	96.7588	0.4737	112.376	0.41791	123.769
0.54435	96.6821	0.47459	112.33	0.4187	123.744
0.54532	96.6087	0.47545	112.287	0.41946	123.719
0.54626	96.5383	0.47628	112.246	0.4202	123.696
0.54717	96.4709	0.47708	112.207	0.42091	123.674
0.54805	96.4061	0.47785	112.169	0.4216	123.653
0.5489	96.344	0.4786	112.133	0.42226	123.633
0.54972	96.2843	0.47933	112.098	0.4229	123.614
0.55051	96.2268	0.48003	112.065	0.42352	123.596
0.55128	96.1715	0.48071	112.034	0.42412	123.579
0.55202	96.1183	0.48136	112.003	0.42471	123.562
0.55275	96.067	0.482	111.974	0.42527	123.547
0.55345	96.0176	0.48262	111.946	0.42582	123.532
0.55412	95.9699	0.48322	111.919	0.42635	123.517
0.55478	95.9239	0.4838	111.893	0.42686	123.504
0.55542	95.8794	0.48436	111.868	0.42737	123.491
0.55604	95.8365	0.48491	111.844	0.42785	123.478
0.55665	95.795	0.48545	111.821	0.42832	123.466
0.55723	95.7548	0.48596	111.799	0.42878	123.455
0.55781	95.716	0.48647	111.777	0.42923	123.444
0.55836	95.6783	0.48696	111.757	0.42967	123.433
0.5589	95.6419	0.48744	111.737	0.43009	123.423
0.55943	95.6066	0.4879	111.717	0.4305	123.413
0.55994	95.5724	0.48835	111.699	0.4309	123.404
0.56044	95.5392	0.4888	111.681	0.43129	123.395
0.56093	95.507	0.48923	111.663	0.43168	123.386
0.5614	95.4757	0.48965	111.646	0.43205	123.378
0.56187	95.4454	0.49005	111.63	0.43241	123.37
0.56232	95.4159	0.49045	111.614	0.43276	123.362
0.56276	95.3872	0.49084	111.598	0.43311	123.355
0.56319	95.3594	0.49122	111.584	0.43345	123.348
0.56361	95.3323	0.49159	111.569	0.43378	123.341
0.56402	95.3059	0.49196	111.555	0.4341	123.334
0.56442	95.2803	0.49231	111.541	0.43441	123.328
0.56482	95.2553	0.49266	111.528	0.43472	123.322
0.5652	95.231	0.493	111.515	0.43502	123.316
0.56557	95.2073	0.49333	111.503	0.43531	123.31
0.56594	95.1843	0.49365	111.491	0.4356	123.304
0.5663	95.1618	0.49397	111.479	0.43588	123.299
0.56665	95.1399	0.49428	111.468	0.43615	123.294
0.56699	95.1185	0.49458	111.456	0.43642	123.289
0.56733	95.0976	0.49488	111.446	0.43669	123.284
0.56766	95.0773	0.49517	111.435	0.43694	123.279
0.56798	95.0574	0.49545	111.425	0.4372	123.275
0.5683	95.038	0.49573	111.415	0.43744	123.27
0.56861	95.0191	0.49601	111.405	0.43769	123.266
0.56891	95.0006	0.49627	111.395	0.43792	123.262
0.56921	94.9825	0.49654	111.386	0.43816	123.258
0.5695	94.9648	0.49679	111.377	0.43839	123.254
0.56978	94.9476	0.49705	111.368	0.43861	123.25
0.57006	94.9307	0.49729	111.36	0.43883	123.246

[truncated: 17 more sheets: Fig 4e, Fig 4f, Fig 5a, Fig 5b, Fig 5c, Fig 5d, Fig 5e, Fig S3, Fig S4, Fig S5, Fig S6, Fig S8, Fig S9, Fig S11, Fig S12, Fig S13, Fig S14]
